# Supplementary material for: Drivers of disparities in stage at diagnosis among women with breast cancer: South African breast cancers and HIV outcomes cohort
Source: PLoS One. 2023 Feb 16;18(2):e0281916. doi: 10.1371/journal.pone.0281916 (PMC9934316; doi:10.1371/journal.pone.0281916)
Supplement: S1 Data — (XLSX) [file pone.0281916.s002.xlsx]

## Sheet: Dataset
demo_bcstudy	demo_calcage	demo_race	SES marital status	SES employment status	SES # full-term pregnancies	Family history of cancer -risk factor	Family history of cancer -risk factor2	Drinks alcohol risk factor	Smokes -risk factor	Has diabetes	Has hypertension	Has heart disease	Had a stroke	BMI at BC diagnosis	SES home ownership	SES has indoor hot and cold water	SES indoor tolite	SES owns a car	SES owns a microwave	SES owns a washing machine	SES gas stove	SES electric stove	SES can read	SES highest education attained	Referral mode	Family history of cancer?	socio_weight	socio_height	SELF-reported HIV status	HIV diagnosis ELISA	Tissue sample type for first diagnosis	path_prior_chemotherapy1	Diagnosis from diagnostic tissue sample	ReceptorSubtype	Ki67_cat	path_grade13	path_tissue_sample_type1A	path_tissue_sample_type2	path_prior_chemotherapy2	Surgery1stTreatment	Had Surgery	chemo_yesno	Clinical staging to use	chemo_modality	Type surgery A	Receptor subtype for endocrine cleaning
1	XX	(2) black	(6) in a relationship	(1) student	1	(1) no	(0) no	(0) false	(0) false	(0) false	(0) false	(0) false	(0) false	28.2	(3) home is owned by your parents/relatives/children	(0) no	(1) yes	(0) no	(0) no	(0) no	(0) no	(1) yes	(1) yes	(4) technical college/professional school	indirect		67.7	155	(0) negative	(1) negative	(1) core biopsy	(1) no	invasive ductal carcinoma	(1) ER+/PR+/HER2-	Ki67>=20	3	(1) core biopsy	mastectomy	(2) yes	(0) no	(1) yes	(1) had chemo	(7) stage 3c	(1) primary/neoadjuvant	mastectomy	(2) luminal b
2	XX	(2) black	(1) never married	(1) student	1	(1) no	(0) no	(1) true	(0) false	(0) false	(0) false	(0) false	(0) false	19.3	(3) home is owned by your parents/relatives/children	(0) no	(0) no	(0) no	(0) no	(0) no	(0) no	(1) yes	(1) yes	(4) technical college/professional school	indirect		40	144	(0) negative	(1) negative	(1) core biopsy		carcinoma nos	(3) her_2 enriched		not done	(1) core biopsy				(0) no	(0) no chemo	(6) stage 3b		ND	(3) her_2 enriched
3	XX	(2) black	(1) never married	(2) employment fulltime	1	(3) 2nd degree relatives	(1) yes	(0) false	(0) false	(0) false	(0) false	(0) false	(0) false	21.5	(1) own your home	(0) no	(0) no	(1) yes	(1) yes	(1) yes	(0) no	(1) yes	(1) yes	(3) high school(std6 to matric)	direct	maternal grandmother/ breast cancer	48.4	150	(0) negative	(1) negative	(1) core biopsy	(1) no	invasive adenocarcinoma	(1) ER+/PR+/HER2-	Ki67>=20	1	(1) core biopsy	mastectomy	(2) yes	(0) no	(1) yes	(1) had chemo	(6) stage 3b	(1) primary/neoadjuvant	mastectomy	(2) luminal b
4	XX	(2) black				(2) 1st degree relatives	(1) yes																	(20) missing	indirect					(1) negative	(1) core biopsy	(1) no	invasive ductal	(2) ER+/PR+/HER2+	Ki67>=20	2	(1) core biopsy				(0) no	(1) had chemo	(8) stage 4	(3) metastatic	ND	(2) luminal b
5	XX	(3) coloured	(1) never married	unemployed	1	(1) no	(0) no	(0) false	(0) false	(0) false	(0) false	(0) false	(0) false	18.1	(1) own your home	(1) yes	(1) yes	(0) no	(1) yes	(1) yes	(0) no	(1) yes	(1) yes	(19) grade 12	direct		41.9	152	(0) negative	(1) negative	wide local excision	(1) no	invasive ductal carcinoma	(2) ER+/PR+/HER2+	Ki67>=20	3	core biopsy	wide local excision	(1) no	(1) yes	(1) yes	(1) had chemo	(1) stage 1a	(2) adjuvant	wide local excision	(2) luminal b
6	XX	(2) black	(1) never married	unemployed	1	(1) no	(0) no	(0) false	(0) false	(0) false	(0) false	(0) false	(0) false	34	(3) home is owned by your parents/relatives/children	(0) no	(0) no	(0) no	(1) yes	(0) no	(0) no	(1) yes	(1) yes	(19) grade 12	indirect		85	158	(0) negative	(1) negative	excision biopsy	(1) no	invasive ductal carcinoma	(1) ER+/PR+/HER2-	Ki67<20	3	not done	excision biopsy	(1) no	(1) yes	(1) yes	(0) no chemo	(3) stage 2a		excision biopsy	(1) luminal a
7	XX	(2) black	(4) widowed	(6) retired	4	(1) no	(0) no	(0) false	(0) false	(1) true	(1) true	(0) false	(0) false	28.8	(1) own your home	(0) no	(0) no	(0) no	(0) no	(0) no	(0) no	(1) yes	(1) yes	(3) high school(std6 to matric)	indirect		70	156	(0) negative	(1) negative	(1) core biopsy	(1) no	metaplastic	(1) ER+/PR+/HER2-	Ki67>=20	3	(1) core biopsy				(0) no	(1) had chemo	(8) stage 4	(1) primary/neoadjuvant	ND	(2) luminal b
8	XX	(2) black	(1) never married	unemployed				(1) true	(0) false	(0) false	(0) false	(0) false	(0) false	30.5	(1) own your home	(1) yes	(1) yes	(0) no	(1) yes	(1) yes	(0) no	(1) yes	(1) yes	(5) postgraduate/university	indirect		86	168	(0) negative	(1) negative	excision biopsy	(1) no	invasive ductal carcinoma nst	(4) triple negative	Ki67>=20	3	excision biopsy	mastectomy	(2) yes	(0) no	(1) yes	(1) had chemo	(3) stage 2a	(2) adjuvant	mastectomy	(4) triple negative
9	XX	(2) black	(1) never married	unemployed	8	(1) no	(0) no	(1) true	(0) false	(0) false	(0) false	(0) false	(0) false	25.7	(2) rent your home	(0) no	(0) no	(0) no	(1) yes	(0) no	(0) no	(1) yes	(1) yes	(18) grade 11	direct		65	159	(0) negative	(1) negative	(1) core biopsy	(1) no	invasive ductal ca nos	(2) ER+/PR+/HER2+	Ki67>=20	2	(1) core biopsy				(0) no	(0) no chemo	(8) stage 4		ND	(2) luminal b
10	XX	(2) black	(6) in a relationship	(2) employment fulltime	1	(1) no	(0) no	(0) false	(0) false	(0) false	(0) false	(0) false	(0) false	21.3	(3) home is owned by your parents/relatives/children	(0) no	(1) yes	(0) no	(1) yes	(1) yes	(0) no	(1) yes	(1) yes	(5) postgraduate/university	indirect		53.2	158	(0) negative	(1) negative	(1) core biopsy	(1) no	invasive ductal carcinoma of no special type	(2) ER+/PR+/HER2+	Ki67>=20	2	(1) core biopsy	mastectomy	(1) no	(1) yes	(1) yes	(1) had chemo	(4) stage 2b	(2) adjuvant	mastectomy	(2) luminal b
11	XX	(3) coloured	(1) never married	(2) employment fulltime		(2) 1st degree relatives	(1) yes	(0) false	(0) false	(0) false	(0) false	(0) false	(0) false	23.2	(3) home is owned by your parents/relatives/children	(1) yes	(1) yes	(0) no	(0) no	(1) yes	(0) no	(1) yes	(1) yes	(4) technical college/professional school	indirect	Mother at 34yrs	58	158	(0) negative	(1) negative	(1) core biopsy	(1) no	invasive ductal carcinoma	(1) ER+/PR+/HER2-	Ki67<20	not done	(1) core biopsy	mastectomy	(1) no	(1) yes	(1) yes	(1) had chemo	(3) stage 2a	(2) adjuvant	mastectomy	(1) luminal a
12	XX	(2) black	(1) never married	unemployed	1	(1) no	(0) no	(0) false	(0) false	(0) false	(0) false	(0) false	(0) false	20	(3) home is owned by your parents/relatives/children	(0) no	(1) yes	(0) no	(0) no	(0) no	(0) no	(1) yes	(1) yes	(17) grade 10	indirect		41	143	(0) negative	(1) negative	wide local excision	(1) no	medullary	(1) ER+/PR+/HER2-	Ki67>=20	3		wide local excision	(1) no	(1) yes	(1) yes	(0) no chemo	(8) stage 4		wide local excision	(2) luminal b
13	XX	(2) black	(1) never married	(4) employed on temporary basis	2	(1) no	(0) no	(1) true	(0) false	(0) false	(0) false	(0) false	(0) false	33.8	(3) home is owned by your parents/relatives/children	(0) no	(0) no	(0) no	(1) yes	(1) yes	(0) no	(1) yes	(1) yes	(17) grade 10	direct		76	150	(0) negative	(1) negative	(1) core biopsy	(1) no	invasive carcinoma nos / infiltrating duct carcinoma	(1) ER+/PR+/HER2-	Ki67>=20	3	(1) core biopsy	wide local excision	(1) no	(1) yes	(1) yes	(1) had chemo	(3) stage 2a	(2) adjuvant	wide local excision	(2) luminal b
14	XX	(2) black	(6) in a relationship	(2) employment fulltime	2	(1) no	(0) no	(0) false	(0) false	(0) false	(0) false	(0) false	(0) false	32.4	(2) rent your home	(1) yes	(1) yes	(0) no	(1) yes	(0) no	(0) no	(1) yes	(1) yes	(19) grade 12	indirect		73	150	(0) negative	(1) negative	(1) core biopsy	(1) no	invasive ductal carcinoma	(1) ER+/PR+/HER2-	Ki67>=20	3	(1) core biopsy	mastectomy	(2) yes	(0) no	(1) yes	(1) had chemo	(5) stage 3a	(1) primary/neoadjuvant	mastectomy	(2) luminal b
15	XX	(2) black	(1) never married	(1) student	1	(1) no	(0) no	(0) false	(0) false	(0) false	(0) false	(0) false	(0) false	29.4	(3) home is owned by your parents/relatives/children	(0) no	(0) no	(0) no	(1) yes	(0) no	(0) no	(1) yes	(1) yes	(19) grade 12	indirect		68	152	(0) negative	(0) not done/unknown	(1) core biopsy	(1) no	invasive ductal carcinoma	(1) ER+/PR+/HER2-	Ki67>=20	not done	(1) core biopsy				(0) no	(1) had chemo	(8) stage 4	(3) metastatic	ND	(2) luminal b
16	XX	(3) coloured	(1) never married	(2) employment fulltime	2	(3) 2nd degree relatives	(1) yes	(0) false	(0) false	(0) false	(0) false	(0) false	(0) false	17.6	(3) home is owned by your parents/relatives/children	(1) yes	(0) no	(0) no	(1) yes	(1) yes	(0) no	(1) yes	(1) yes	(3) high school(std6 to matric)	indirect	her grandmother	45	160	(0) negative	(1) negative	(1) core biopsy	(1) no	invasive ductal carcinoma	(1) ER+/PR+/HER2-	Ki67>=20	2	(1) core biopsy	mastectomy	(1) no	(1) yes	(1) yes	(1) had chemo	(6) stage 3b	(2) adjuvant	mastectomy	(2) luminal b
17	XX	(2) black	(6) in a relationship	unemployed	1	(1) no	(0) no	(1) true	(0) false	(0) false	(0) false	(0) false	(0) false	26.2	(3) home is owned by your parents/relatives/children	(0) no	(0) no	(1) yes	(1) yes	(1) yes	(0) no	(1) yes	(1) yes	(3) high school(std6 to matric)	indirect		67.9	161	(0) negative	(2) positive	(1) core biopsy	(1) no	invasive carcinoma	(1) ER+/PR+/HER2-	Ki67>=20	not done	(1) core biopsy				(0) no	(1) had chemo	(6) stage 3b	(1) primary/neoadjuvant	ND	(2) luminal b
18	XX	(2) black	(1) never married	(1) student	1	(1) no	(0) no	(1) true	(0) false	(0) false	(0) false	(0) false	(0) false	36	(3) home is owned by your parents/relatives/children	(1) yes	(1) yes	(0) no	(1) yes	(1) yes	(0) no	(1) yes	(1) yes	(19) grade 12	indirect		87.6	156	(0) negative	(1) negative	incisional biopsy	(1) no	invasve metaplastic carcinoma	(4) triple negative	Ki67>=20	3	incisional biopsy				(0) no	(1) had chemo	(6) stage 3b	(1) primary/neoadjuvant	ND	(2) luminal b
19	XX	(2) black	(6) in a relationship	unemployed		(2) 1st degree relatives	(1) yes	(0) false	(0) false	(0) false	(0) false	(0) false	(0) false	32.3	(5) live in someone elses home(children, family, friends)	(0) no	(0) no	(0) no	(0) no	(0) no	(0) no	(1) yes	(1) yes	(19) grade 12	indirect	Sister	93.4	170	(0) negative	(1) negative	(1) core biopsy	(1) no	invasive carcinoma of no special type	(1) ER+/PR+/HER2-	Ki67>=20	2	(1) core biopsy	mastectomy	(2) yes	(0) no	(1) yes	(1) had chemo	(6) stage 3b	(1) primary/neoadjuvant	mastectomy	(4) triple negative
20	XX	(2) black	(1) never married	(2) employment fulltime	1	(1) no	(0) no	(0) false	(0) false	(0) false	(0) false	(0) false	(0) false	31.6	(3) home is owned by your parents/relatives/children	(0) no	(0) no	(0) no	(0) no	(0) no	(1) yes	(0) no	(1) yes	(19) grade 12	direct		78	157	(0) negative	(1) negative	(1) core biopsy	(1) no	no invasive component	(3) her_2 enriched		2	(1) core biopsy	core biopsy	(2) yes	(0) no	(1) yes	(1) had chemo	(3) stage 2a	(1) primary/neoadjuvant	mastectomy	(3) her_2 enriched
21	XX	(2) black	(6) in a relationship	(2) employment fulltime	1	(2) 1st degree relatives	(1) yes	(0) false	(0) false	(0) false	(0) false	(0) false	(0) false	23.9	(1) own your home	(1) yes	(1) yes	(0) no	(1) yes	(0) no	(0) no	(1) yes	(1) yes	(4) technical college/professional school	indirect	mother	57.3	155	(0) negative	(1) negative	(1) core biopsy	(1) no	invasive ductal carcinoma of no special type	(1) ER+/PR+/HER2-	Ki67>=20	2	(1) core biopsy				(0) no	(0) no chemo	(3) stage 2a		ND	(2) luminal b
22	XX	(2) black	(1) never married	(4) employed on temporary basis	1	(1) no	(0) no	(1) true	(0) false	(0) false	(0) false	(0) false	(0) false	26.2	(3) home is owned by your parents/relatives/children	(0) no	(0) no	(0) no	(0) no	(0) no	(0) no	(1) yes	(1) yes	(18) grade 11	direct		63	155	(1) positive	(2) positive	(1) core biopsy		invasive ductal carcinoma	(2) ER+/PR+/HER2+	Ki67>=20	2	(1) core biopsy	mastectomy	(2) yes	(0) no	(1) yes	(1) had chemo	(4) stage 2b	(1) primary/neoadjuvant	mastectomy	(2) luminal b
23	XX	(2) black	(2) married	unemployed	1	(1) no	(0) no	(1) true	(0) false	(0) false	(0) false	(0) false	(0) false	29.6	(2) rent your home	(0) no	(0) no	(0) no	(1) yes	(0) no	(0) no	(1) yes	(1) yes	(3) high school(std6 to matric)	direct		72	156	(1) positive	(2) positive	(1) core biopsy	(1) no	invasive carcinoma displaying squamous differentiation	(1) ER+/PR+/HER2-	Ki67>=20	3	(1) core biopsy	wide local excision	(1) no	(1) yes	(1) yes	(1) had chemo	(4) stage 2b	(2) adjuvant	wide local excision	(2) luminal b
24	XX	(2) black	(1) never married	unemployed	1	(1) no	(0) no	(0) false	(0) false	(0) false	(0) false	(0) false	(0) false	25	(5) live in someone elses home(children, family, friends)	(1) yes	(0) no	(0) no	(0) no	(0) no	(0) no	(1) yes	(1) yes	(3) high school(std6 to matric)	direct		62.5	158	(0) negative	(1) negative	(1) core biopsy	(1) no	invasive mammary carcinoma of no special type	(1) ER+/PR+/HER2-	Ki67>=20	1	(1) core biopsy	wide local excision	(1) no	(1) yes	(1) yes	(1) had chemo	(1) stage 1a	(2) adjuvant	wide local excision	(2) luminal b
25	XX	(2) black	(2) married	(4) employed on temporary basis		(1) no	(0) no	(0) false	(0) false	(0) false	(0) false	(0) false	(0) false	25.7	(2) rent your home	(0) no	(0) no	(1) yes	(1) yes	(0) no	(0) no	(1) yes	(1) yes	(4) technical college/professional school	indirect		61	154	(0) negative	(1) negative	(1) core biopsy	(1) no	infiltrating duct carcinoma	(1) ER+/PR+/HER2-	Ki67>=20	3	(1) core biopsy	wide local excision	(1) no	(1) yes	(1) yes	(1) had chemo	(3) stage 2a	(2) adjuvant	wide local excision	(2) luminal b
26	XX	(2) black	(1) never married	unemployed	1	(1) no	(0) no	(1) true	(0) false	(0) false	(0) false	(0) false	(1) true	19.1	(3) home is owned by your parents/relatives/children	(0) no	(0) no	(0) no	(1) yes	(0) no	(0) no	(1) yes	(1) yes	(18) grade 11	indirect		48.8	160	(1) positive	(2) positive	(1) core biopsy	(1) no	metaplastic ca	(4) triple negative	Ki67>=20	not done	(1) core biopsy	mastectomy	(2) yes	(0) no	(1) yes	(1) had chemo	(8) stage 4	(1) primary/neoadjuvant	mastectomy	(2) luminal b
27	XX	(2) black	(6) in a relationship	(2) employment fulltime	1	(1) no	(0) no	(0) false	(0) false	(0) false	(0) false	(0) false	(0) false	24.3	(3) home is owned by your parents/relatives/children	(0) no	(1) yes	(0) no	(1) yes	(1) yes	(0) no	(1) yes	(1) yes	(19) grade 12	direct		62.2	160	(1) positive	(2) positive	(1) core biopsy	(1) no	invasive ductal carcinoma of no special type	(1) ER+/PR+/HER2-	Ki67>=20	2	(1) core biopsy	mastectomy	(2) yes	(0) no	(1) yes	(1) had chemo	(8) stage 4	(1) primary/neoadjuvant	mastectomy	(4) triple negative
28	XX	(2) black	(6) in a relationship	(2) employment fulltime		(1) no	(0) no	(0) false	(0) false	(0) false	(0) false	(0) false	(0) false	25.1	(2) rent your home	(0) no	(0) no	(0) no	(1) yes	(0) no	(0) no	(0) no	(1) yes	(17) grade 10	indirect		50	141	(0) negative	(1) negative	(1) core biopsy	(1) no	invasive ductal carcinoma nst	(3) her_2 enriched	ki67<20	2	(1) core biopsy	wide local excision	(2) yes	(0) no	(1) yes	(1) had chemo	(5) stage 3a	(1) primary/neoadjuvant	wide local excision	(3) her_2 enriched
29	XX	(2) black	(3) divorced	(6) retired	2	(1) no	(0) no	(0) false	(0) false	(0) false	(0) false	(0) false	(0) false	22.2	(1) own your home	(0) no	(0) no	(0) no	(1) yes	(0) no	(0) no	(1) yes	(3) i can read a little bit	(2) primary school(sub-a to std 5)	indirect		50	150	(1) positive	(2) positive	(1) core biopsy	(1) no	ductal carcinoma	(1) ER+/PR+/HER2-	Ki67>=20	2	(1) core biopsy	wide local excision	(1) no	(1) yes	(1) yes	(1) had chemo	(4) stage 2b	(2) adjuvant	wide local excision	(1) luminal a
30	XX	(2) black	(1) never married	unemployed	2	(1) no	(0) no	(0) false	(0) false	(0) false	(0) false	(0) false	(0) false	20.9	(3) home is owned by your parents/relatives/children	(0) no	(0) no	(0) no	(0) no	(0) no	(0) no	(0) no	(1) yes	(18) grade 11	indirect		47	150	(0) negative	(2) positive	(1) core biopsy	(1) no	invasive ductal carcinoma	(1) ER+/PR+/HER2-	Ki67>=20	2	(1) core biopsy	mastectomy	(1) no	(1) yes	(1) yes	(1) had chemo	(4) stage 2b	(2) adjuvant	mastectomy	(2) luminal b
31	XX	(2) black	(1) never married	unemployed	1	(1) no	(0) no	(1) true	(0) false	(0) false	(0) false	(0) false	(0) false	37.8	(2) rent your home	(0) no	(0) no	(0) no	(1) yes	(0) no	(1) yes	(1) yes	(1) yes	(4) technical college/professional school	indirect		92.1	156	(1) positive	(2) positive	(1) core biopsy	(1) no	invasive carcinoma of no special type	(1) ER+/PR+/HER2-	Ki67<20	2	(1) core biopsy	wide local excision	(2) yes	(0) no	(1) yes	(1) had chemo	(5) stage 3a	(1) primary/neoadjuvant	wide local excision	(1) luminal a
32	XX	(2) black	(6) in a relationship	(2) employment fulltime	1	(3) 2nd degree relatives	(1) yes	(1) true	(0) false	(0) false	(0) false	(0) false	(0) false	27.2	(2) rent your home	(1) yes	(1) yes	(0) no	(1) yes	(1) yes	(0) no	(1) yes	(1) yes	(19) grade 12	indirect	Great aunt (maternal side)	62	151	(0) negative	(1) negative	(1) core biopsy	(1) no	invasive carcinoma no special type	(3) her_2 enriched	Ki67>=20	3	(1) core biopsy				(0) no	(0) no chemo	(8) stage 4		ND	(3) her_2 enriched
33	XX	(2) black	(1) never married	unemployed	1	(2) 1st degree relatives	(1) yes	(1) true	(0) false	(0) false	(0) false	(0) false	(0) false		(3) home is owned by your parents/relatives/children	(0) no	(1) yes	(0) no	(1) yes	(1) yes	(0) no	(1) yes	(1) yes	(4) technical college/professional school	indirect	Mother age 56			(0) negative	(1) negative	(1) core biopsy	(1) no	invasive carcinoma of no special type	(4) triple negative	Ki67>=20	3	(1) core biopsy	mastectomy	(2) yes	(0) no	(1) yes	(1) had chemo	(6) stage 3b	(1) primary/neoadjuvant	mastectomy	(4) triple negative
34	XX	(2) black	(1) never married	unemployed	1	(2) 1st degree relatives	(1) yes	(1) true	(0) false	(0) false	(0) false	(0) false	(0) false	22.1	(6) homeless	(0) no	(0) no	(0) no	(1) yes	(1) yes	(0) no	(1) yes	(1) yes	(19) grade 12	indirect	Mother, passed away at age 42	53	155	(0) negative	(1) negative	(1) core biopsy	(1) no	an invasive carcinoma of no special type	(1) ER+/PR+/HER2-	Ki67>=20	1	(1) core biopsy				(0) no	(1) had chemo	(5) stage 3a	(1) primary/neoadjuvant	ND	(2) luminal b
35	XX	(2) black	(2) married	unemployed	1	(1) no	(0) no	(0) false	(0) false	(0) false	(1) true	(0) false	(0) false	26.2	(2) rent your home	(1) yes	(1) yes	(0) no	(1) yes	(0) no	(0) no	(1) yes	(1) yes	(19) grade 12	direct		75.8	170	(0) negative	(1) negative	(1) core biopsy	(1) no	invasive ductal nos	(2) ER+/PR+/HER2+	Ki67>=20	2	(1) core biopsy				(0) no	(1) had chemo	(6) stage 3b	(1) primary/neoadjuvant	ND	(2) luminal b
36	XX	(2) black	(1) never married	(2) employment fulltime	2	(1) no	(0) no	(0) false	(0) false	(0) false	(0) false	(0) false	(0) false	22.6	(1) own your home	(1) yes	(0) no	(0) no	(1) yes	(0) no	(0) no	(1) yes	(1) yes	(19) grade 12	direct		63.7	168	(1) positive	(2) positive	(1) core biopsy	(1) no	invasive ductal carcinoma	(2) ER+/PR+/HER2+	Ki67>=20	3	(1) core biopsy	mastectomy	(2) yes	(0) no	(1) yes	(1) had chemo	(6) stage 3b	(1) primary/neoadjuvant	mastectomy	(2) luminal b
37	XX	(2) black	(1) never married	unemployed	1	(1) no	(0) no	(0) false	(0) false	(0) false	(0) false	(0) false	(0) false	24.5	(5) live in someone elses home(children, family, friends)	(1) yes	(0) no	(1) yes	(1) yes	(0) no	(0) no	(1) yes	(1) yes	(3) high school(std6 to matric)	direct		62.6	160	(0) negative	(1) negative	incisional biopsy	(1) no	ductal	(1) ER+/PR+/HER2-		3	incisional biopsy	ND	(3) ND		(0) no	(1) had chemo	(8) stage 4	(3) metastatic	ND	(2) luminal b
38	XX	(2) black	(1) never married	(1) student	1	(1) no	(0) no	(0) false	(0) false	(0) false	(0) false	(0) false	(0) false	29.1	(3) home is owned by your parents/relatives/children	(0) no	(0) no	(0) no	(0) no	(0) no	(0) no	(1) yes	(1) yes	(4) technical college/professional school	indirect		70	155	(1) positive	(2) positive	(1) core biopsy	(1) no	invasive ductal carcinoma	(3) her_2 enriched	ki67=>20	2	(1) core biopsy				(0) no	(1) had chemo	(8) stage 4	(3) metastatic	ND	(2) luminal b
39	XX	(2) black	(1) never married	unemployed	2	(1) no	(0) no	(0) false	(0) false	(0) false	(0) false	(0) false	(0) false	27.1	(2) rent your home	(0) no	(0) no	(0) no	(0) no	(0) no	(0) no	(1) yes	(1) yes	(18) grade 11	indirect		72.1	163	(0) negative	(2) positive	(1) core biopsy	(1) no	invasive ductal carcinoma	(3) her_2 enriched	Ki67>=20	3	(1) core biopsy				(0) no	(1) had chemo	(6) stage 3b	(1) primary/neoadjuvant	ND	(3) her_2 enriched
40	XX	(2) black	(6) in a relationship	unemployed	2	(1) no	(0) no	(0) false	(0) false	(0) false	(0) false	(0) false	(0) false	34.1	(2) rent your home	(0) no	(1) yes	(0) no	(0) no	(0) no	(0) no	(1) yes	(1) yes	(4) technical college/professional school	indirect		84	157	(0) negative	(1) negative	(1) core biopsy	(1) no	metastatic breast to axilla	(1) ER+/PR+/HER2-		3	(1) core biopsy				(0) no	(1) had chemo	(6) stage 3b	(1) primary/neoadjuvant	ND	(3) her_2 enriched
41	XX	(2) black	(1) never married	unemployed	3	(1) no	(0) no	(0) false	(0) false	(0) false	(0) false	(0) false	(0) false	33.1	(2) rent your home	(0) no	(0) no	(0) no	(1) yes	(0) no	(0) no	(1) yes	(1) yes	(2) primary school(sub-a to std 5)	indirect		98	172	(0) negative	(1) negative	(1) core biopsy	(1) no	invasive breast carcinoma	(1) ER+/PR+/HER2-	Ki67>=20	3	(1) core biopsy	mastectomy	(2) yes	(0) no	(1) yes	(1) had chemo	(6) stage 3b	(1) primary/neoadjuvant	mastectomy	(2) luminal b
42	XX	(2) black				(1) no	(0) no																	(20) missing	direct					(2) positive	(1) core biopsy	(1) no	ductal carcinoma	(2) ER+/PR+/HER2+	Ki67>=20	3	(1) core biopsy				(0) no	(1) had chemo	(5) stage 3a	(1) primary/neoadjuvant	ND	(2) luminal b
43	XX	(2) black	(1) never married	(4) employed on temporary basis	2	(1) no	(0) no	(0) false	(0) false	(0) false	(0) false	(0) false	(0) false	41	(3) home is owned by your parents/relatives/children	(1) yes	(1) yes	(0) no	(1) yes	(1) yes	(0) no	(1) yes	(1) yes	(17) grade 10	indirect		96	153	(0) negative	(1) negative	(1) core biopsy	(1) no	invasive ductal carcinoma	(2) ER+/PR+/HER2+	Ki67>=20	1	(1) core biopsy	mastectomy	(2) yes	(0) no	(1) yes	(1) had chemo	(6) stage 3b	(1) primary/neoadjuvant	mastectomy	(2) luminal b
44	XX	(3) coloured	(6) in a relationship	unemployed	1	(1) no	(0) no	(0) false	(0) false	(0) false	(0) false	(0) false	(0) false	33.6	(1) own your home	(1) yes	(1) yes	(0) no	(1) yes	(0) no	(0) no	(1) yes	(1) yes	(18) grade 11	direct		85	159	(0) negative	(1) negative	(1) core biopsy	(1) no	invasive carcinoma of no special type	(1) ER+/PR+/HER2-	Ki67>=20	2	(1) core biopsy	mastectomy	(2) yes	(0) no	(1) yes	(1) had chemo	(4) stage 2b	(1) primary/neoadjuvant	mastectomy	(2) luminal b
45	XX	(2) black	(6) in a relationship	unemployed	2	(1) no	(0) no	(0) false	(0) false	(0) false	(0) false	(0) false	(0) false	19.8	(3) home is owned by your parents/relatives/children	(0) no	(1) yes	(0) no	(0) no	(0) no	(0) no	(1) yes	(1) yes	(3) high school(std6 to matric)	indirect		54	165	(1) positive	(2) positive	(1) core biopsy	(1) no	invasive ductal carcinoma	(1) ER+/PR+/HER2-	ki67=>20	2	(1) core biopsy				(0) no	(0) no chemo	(8) stage 4		ND	(2) luminal b
46	XX	(2) black	(1) never married	unemployed		(1) no	(0) no	(0) false	(0) false	(0) false	(0) false	(0) false	(0) false	31.2	(1) own your home	(1) yes	(1) yes	(0) no	(1) yes	(0) no	(0) no	(1) yes	(1) yes	(19) grade 12	indirect		77	157	(0) negative	(2) positive	(1) core biopsy	(1) no	invasive ductal carcinoma nst	(1) ER+/PR+/HER2-	Ki67>=20	2	(1) core biopsy				(0) no	(0) no chemo	(8) stage 4		ND	(3) her_2 enriched
47	XX	(2) black	(1) never married	(2) employment fulltime	3	(1) no	(0) no	(1) true	(0) false	(0) false	(0) false	(0) false	(0) false	29.6	(3) home is owned by your parents/relatives/children	(1) yes	(1) yes	(0) no	(1) yes	(0) no	(0) no	(1) yes	(1) yes	(19) grade 12	direct		79.7	164	(1) positive	(2) positive	(1) core biopsy	(1) no	invasive ductal carcinoma	(3) her_2 enriched	Ki67>=20	3	(1) core biopsy	mastectomy	(2) yes	(0) no	(1) yes	(1) had chemo	(5) stage 3a	(1) primary/neoadjuvant	mastectomy	(2) luminal b
48	XX	(3) coloured	(6) in a relationship	(2) employment fulltime	2	(2) 1st degree relatives	(1) yes	(0) false	(0) false	(0) false	(0) false	(0) false	(0) false	26.6	(1) own your home	(1) yes	(1) yes	(0) no	(1) yes	(0) no	(0) no	(0) no	(1) yes	(19) grade 12	direct	Mom demised from breast cancer,maternal aunt	68	160	(0) negative	(1) negative	(1) core biopsy		invasive ductul carcinoma nos	(1) ER+/PR+/HER2-	Ki67>=20	3	(1) core biopsy	mastectomy	(2) yes	(0) no	(1) yes	(1) had chemo	(5) stage 3a	(1) primary/neoadjuvant	mastectomy	(2) luminal b
49	XX	(2) black	(1) never married	unemployed	1	(1) no	(0) no	(0) false	(0) false	(0) false	(0) false	(0) false	(0) false	29.7	(3) home is owned by your parents/relatives/children	(0) no	(0) no	(0) no	(0) no	(0) no	(0) no	(1) yes	(1) yes	(18) grade 11	indirect		76	160	(1) positive	(2) positive	(1) core biopsy	(1) no	ductal	(4) triple negative	ki67=>20	3	(1) core biopsy				(0) no	(1) had chemo	(8) stage 4	(3) metastatic	ND	(4) triple negative
50	XX	(2) black	(6) in a relationship	(2) employment fulltime	3	(1) no	(0) no	(0) false	(0) false	(0) false	(0) false	(0) false	(0) false	25.2	(2) rent your home	(0) no	(0) no	(0) no	(0) no	(1) yes	(0) no	(1) yes	(1) yes	(18) grade 11	indirect		61.3	156	(1) positive	(2) positive	(1) core biopsy	(1) no	invasive carcinoma nos	(2) ER+/PR+/HER2+	Ki67<20	2	(1) core biopsy	mastectomy	(1) no	(1) yes	(1) yes	(1) had chemo	(3) stage 2a	(2) adjuvant	mastectomy	(2) luminal b
51	XX	(2) black	(1) never married	unemployed		(1) no	(0) no	(0) false	(0) false	(0) false	(0) false	(0) false	(0) false	29.3	(3) home is owned by your parents/relatives/children	(0) no	(1) yes	(0) no	(1) yes	(0) no	(0) no	(1) yes	(1) yes	(2) primary school(sub-a to std 5)	direct		77	162	(0) negative	(1) negative	(1) core biopsy	(1) no	infiltrating duct carcinoma	(1) ER+/PR+/HER2-	Ki67>=20	2	(1) core biopsy	mastectomy	(2) yes	(0) no	(1) yes	(1) had chemo	(6) stage 3b	(1) primary/neoadjuvant	mastectomy	(2) luminal b
52	XX	(2) black	(2) married	unemployed	2	(1) no	(0) no	(0) false	(0) false	(0) false	(0) false	(0) false	(0) false	23.1	(1) own your home	(0) no	(0) no	(0) no	(0) no	(1) yes	(0) no	(1) yes	(1) yes	(3) high school(std6 to matric)	direct		51.9	150	(0) negative	(1) negative	(1) core biopsy	(1) no	invasive ductal	(2) ER+/PR+/HER2+	Ki67>=20	2	(1) core biopsy	mastectomy	(2) yes	(0) no	(1) yes	(1) had chemo	(5) stage 3a	(1) primary/neoadjuvant	mastectomy	(2) luminal b
53	XX	(2) black	(1) never married	unemployed	2	(1) no	(0) no	(1) true	(0) false	(0) false	(0) false	(0) false	(0) false	19.6	(3) home is owned by your parents/relatives/children	(0) no	(0) no	(0) no	(1) yes	(0) no	(0) no	(1) yes	(1) yes	(2) primary school(sub-a to std 5)	indirect		49	158	(1) positive	(2) positive	(1) core biopsy	(1) no	invasive ductal carcinoma	(4) triple negative	ki67=>20	2	(1) core biopsy				(0) no	(1) had chemo	(8) stage 4	(3) metastatic	ND	(4) triple negative
54	XX	(2) black	(1) never married	unemployed	2	(1) no	(0) no	(1) true	(0) false	(0) false	(0) false	(0) false	(0) false	26.8	(2) rent your home	(0) no	(0) no	(0) no	(0) no	(0) no	(0) no	(1) yes	(1) yes	(18) grade 11	direct		61	151	(0) negative	(1) negative	(1) core biopsy	(1) no	invasive carcinoma of no special type	(1) ER+/PR+/HER2-	ki67<20	1	(1) core biopsy	wide local excision	(1) no	(1) yes	(1) yes	(0) no chemo	(4) stage 2b		mastectomy	(2) luminal b
55	XX	(2) black	(6) in a relationship	(2) employment fulltime	1	(1) no	(0) no	(1) true	(0) false	(0) false	(0) false	(0) false	(0) false	32.7	(3) home is owned by your parents/relatives/children	(0) no	(0) no	(0) no	(1) yes	(0) no	(0) no	(1) yes	(1) yes	(3) high school(std6 to matric)	direct		90	166	(0) negative	(1) negative	(1) core biopsy	(1) no	invasive ductal carcinoma	(1) ER+/PR+/HER2-	Ki67>=20	3	(1) core biopsy				(0) no	(1) had chemo	(6) stage 3b	(1) primary/neoadjuvant	ND	(2) luminal b
56	XX	(2) black	(1) never married	(4) employed on temporary basis	1	(1) no	(0) no	(0) false	(0) false	(0) false	(0) false	(0) false	(0) false	31.2	(3) home is owned by your parents/relatives/children	(0) no	(0) no	(0) no	(1) yes	(0) no	(0) no	(1) yes	(1) yes	(19) grade 12	indirect		72	152	(0) negative	(1) negative	(1) core biopsy	(1) no	invasive ductal carcinoma	(2) ER+/PR+/HER2+	Ki67>=20	3	(1) core biopsy	wide local excision	(1) no	(1) yes	(1) yes	(1) had chemo	(4) stage 2b	(2) adjuvant	wide local excision	(2) luminal b
57	XX	(2) black	(2) married	unemployed		(1) no	(0) no	(0) false	(0) false	(0) false	(0) false	(0) false	(0) false	31.9	(3) home is owned by your parents/relatives/children	(0) no	(0) no	(0) no	(1) yes	(1) yes	(0) no	(1) yes	(1) yes	(17) grade 10	direct		83.6	162	(0) negative	(2) positive	(1) core biopsy	(1) no	invasive duct carcinoma nos	(2) ER+/PR+/HER2+	Ki67>=20	2	(1) core biopsy				(0) no	(1) had chemo	(8) stage 4	(1) primary/neoadjuvant	ND	(2) luminal b
58	XX	(2) black	(1) never married	unemployed	4	(1) no	(0) no	(0) false	(0) false	(0) false	(0) false	(0) false	(0) false	18.9	(3) home is owned by your parents/relatives/children	(0) no	(0) no	(0) no	(0) no	(0) no	(0) no	(1) yes	(1) yes	(18) grade 11	indirect		54	169	(1) positive	(2) positive	(1) core biopsy	(1) no	invasive ductal carcinoma	(1) ER+/PR+/HER2-	Ki67>=20	3	(1) core biopsy	mastectomy	(2) yes	(0) no	(1) yes	(1) had chemo	(6) stage 3b	(1) primary/neoadjuvant	mastectomy	(2) luminal b
59	XX	(2) black	(1) never married	unemployed	2	(1) no	(0) no	(0) false	(0) false	(0) false	(0) false	(0) false	(0) false	21.3	(1) own your home	(0) no	(1) yes	(0) no	(1) yes	(0) no	(0) no	(1) yes	(2) no	(19) grade 12	direct		53.2	158	(0) negative	(1) negative	(1) core biopsy	(1) no	invasive carcinoma of no special type	(2) ER+/PR+/HER2+	Ki67>=20	3	(1) core biopsy	mastectomy	(2) yes	(0) no	(1) yes	(1) had chemo	(5) stage 3a	(1) primary/neoadjuvant	mastectomy	(2) luminal b
60	XX	(2) black	(1) never married	(4) employed on temporary basis	1	(1) no	(0) no	(0) false	(0) false	(0) false	(0) false	(0) false	(0) false	31.2	(3) home is owned by your parents/relatives/children	(0) no	(1) yes	(0) no	(1) yes	(0) no	(0) no	(1) yes	(1) yes	(19) grade 12	indirect		75	155	(1) positive	(2) positive	(1) core biopsy	(1) no	invasive ductal carcinoma	(2) ER+/PR+/HER2+	ki67=>20	3	(1) core biopsy	mastectomy	(2) yes	(0) no	(1) yes	(1) had chemo	(6) stage 3b	(1) primary/neoadjuvant	mastectomy	(2) luminal b
61	XX	(2) black	(6) in a relationship	unemployed	2	(2) 1st degree relatives	(1) yes	(1) true	(0) false	(0) false	(0) false	(0) false	(0) false	25	(2) rent your home	(1) yes	(1) yes	(0) no	(0) no	(0) no	(0) no	(1) yes	(1) yes	(19) grade 12	indirect	Mother at 26yrs	68	165	(0) negative	(1) negative	(1) core biopsy	(1) no	invasive carcinoma of no special type	(1) ER+/PR+/HER2-	Ki67>=20	2	(1) core biopsy				(0) no	(1) had chemo	(8) stage 4	(1) primary/neoadjuvant	ND	(2) luminal b
62	XX	(2) black	(1) never married	(4) employed on temporary basis	1	(1) no	(0) no	(0) false	(0) false	(0) false	(0) false	(0) false	(0) false	18.8	(2) rent your home	(0) no	(0) no	(0) no	(0) no	(0) no	(0) no	(1) yes	(1) yes	(4) technical college/professional school	direct		46.3	157	(1) positive	(2) positive	(1) core biopsy	(1) no	invasive carcinoma of no special type with mucinous componet	(1) ER+/PR+/HER2-	Ki67>=20	3	(1) core biopsy	mastectomy	(2) yes	(0) no	(1) yes	(1) had chemo	(6) stage 3b	(1) primary/neoadjuvant	mastectomy	(1) luminal a
63	XX	(1) asian	(2) married	unemployed		(1) no	(0) no	(0) false	(0) false	(0) false	(0) false	(0) false	(0) false	16.6	(1) own your home	(1) yes	(1) yes	(0) no	(1) yes	(1) yes	(0) no	(1) yes	(1) yes	(19) grade 12	indirect		34.5	144	(0) negative	(1) negative	(1) core biopsy	(1) no	invasive ductal carcinoma	(3) her_2 enriched	Ki67>=20	2	(1) core biopsy				(0) no	(1) had chemo	(8) stage 4	(3) metastatic	ND	(3) her_2 enriched
64	XX	(2) black	(1) never married	(4) employed on temporary basis	1	(1) no	(0) no	(0) false	(0) false	(0) false	(0) false	(0) false	(0) false	17.9	(3) home is owned by your parents/relatives/children	(1) yes	(1) yes	(1) yes	(1) yes	(0) no	(1) yes	(1) yes	(1) yes	(4) technical college/professional school	indirect		44.7	158	(1) positive	(2) positive	(1) core biopsy	(1) no	invasive, mucinous breast carcinoma.	(1) ER+/PR+/HER2-	Ki67<20	1	(1) core biopsy	mastectomy	(2) yes	(0) no	(1) yes	(1) had chemo	(6) stage 3b	(1) primary/neoadjuvant	mastectomy	(1) luminal a
65	XX	(3) coloured	(2) married	unemployed	3	(3) 2nd degree relatives	(1) yes	(1) true	(1) true	(0) false	(0) false	(0) false	(0) false	16.3	(2) rent your home	(1) yes	(1) yes	(1) yes	(1) yes	(0) no	(0) no	(1) yes	(1) yes	(19) grade 12	indirect	aunt	42.9	162	(0) negative	(1) negative	(1) core biopsy	(1) no	invasive breast carcinoma of no special type	(1) ER+/PR+/HER2-	Ki67>=20	3	(1) core biopsy				(0) no	(1) had chemo	(5) stage 3a	(1) primary/neoadjuvant	ND	(2) luminal b
66	XX	(4) white	(2) married	(2) employment fulltime	2	(1) no	(0) no	(0) false	(1) true	(0) false	(1) true	(1) true	(0) false	22.8	(1) own your home	(1) yes	(1) yes	(1) yes	(1) yes	(1) yes	(0) no	(1) yes	(1) yes	(3) high school(std6 to matric)	indirect		62.1	165	(0) negative	(1) negative	(1) core biopsy	(1) no	invasive ductal carcinoma	(1) ER+/PR+/HER2-	Ki67>=20	3	(1) core biopsy	wide local excision	(1) no	(1) yes	(1) yes	(1) had chemo	(3) stage 2a	(2) adjuvant	wide local excision	(4) triple negative
67	XX	(2) black	(1) never married	unemployed	3	(1) no	(0) no	(0) false	(0) false	(0) false	(0) false	(0) false	(0) false	24.2	(2) rent your home	(0) no	(0) no	(0) no	(1) yes	(0) no	(0) no	(1) yes	(1) yes	(19) grade 12	direct		64.2	163	(0) negative	(1) negative	(1) core biopsy	(1) no	invasive ductal carcinoma	(1) ER+/PR+/HER2-	Ki67>=20	2	(1) core biopsy	wide local excision	(1) no	(1) yes	(1) yes	(0) no chemo	(4) stage 2b		wide local excision	(2) luminal b
68	XX	(2) black	(2) married	unemployed	2	(1) no	(0) no	(0) false	(0) false	(0) false	(0) false	(0) false	(0) false	30.1	(2) rent your home	(0) no	(1) yes	(0) no	(1) yes	(1) yes	(0) no	(1) yes	(1) yes	(4) technical college/professional school	indirect		79	162	(0) negative	(1) negative	(1) core biopsy		invasive carcinoma of no special type/ infiltrating duct carcinoma	(1) ER+/PR+/HER2-	Ki67>=20	2	(1) core biopsy	mastectomy	(2) yes	(0) no	(1) yes	(1) had chemo	(5) stage 3a	(1) primary/neoadjuvant	mastectomy	(2) luminal b
69	XX	(3) coloured	(2) married	unemployed	3	(3) 2nd degree relatives	(1) yes	(0) false	(1) true	(0) false	(0) false	(0) false	(0) false	31	(2) rent your home	(1) yes	(1) yes	(0) no	(1) yes	(1) yes	(1) yes	(1) yes	(1) yes	(3) high school(std6 to matric)	indirect	aunt had uterine ca	72.5	153	(0) negative	(1) negative	(1) core biopsy	(1) no	invasive ductal carcinoma	(1) ER+/PR+/HER2-	Ki67>=20	3	(1) core biopsy	mastectomy	(1) no	(1) yes	(1) yes	(1) had chemo	(4) stage 2b	(2) adjuvant	mastectomy	(4) triple negative
70	XX	(2) black	(6) in a relationship	unemployed	2	(1) no	(0) no	(1) true	(0) false	(0) false	(0) false	(0) false	(0) false	36.9	(2) rent your home	(0) no	(0) no	(0) no	(1) yes	(0) no	(0) no	(1) yes	(1) yes	(19) grade 12	indirect		98	163	(1) positive	(2) positive	(1) core biopsy	(1) no	fat necrosis	(4) triple negative		not done	(1) core biopsy	excision biopsy	(1) no	(1) yes	(1) yes	(1) had chemo	(4) stage 2b	(2) adjuvant	excision biopsy	(2) luminal b
71	XX	(2) black	(1) never married	unemployed	1	(1) no	(0) no	(1) true	(0) false	(0) false	(0) false	(0) false	(0) false	27.2	(1) own your home	(1) yes	(1) yes	(0) no	(1) yes	(0) no	(0) no	(1) yes	(1) yes	(19) grade 12	direct		72.3	163	(0) negative	(1) negative	(1) core biopsy	(1) no	invasive carcinoma nos	(4) triple negative	Ki67>=20	3	(1) core biopsy	wide local excision	(1) no	(1) yes	(1) yes	(1) had chemo	(4) stage 2b	(2) adjuvant	wide local excision	(4) triple negative
72	XX	(2) black	(6) in a relationship	(2) employment fulltime	2	(1) no	(0) no	(0) false	(0) false	(0) false	(0) false	(0) false	(0) false	25.4	(5) live in someone elses home(children, family, friends)	(1) yes	(1) yes	(0) no	(1) yes	(1) yes	(0) no	(1) yes	(1) yes	(4) technical college/professional school	indirect		64.9	160	(0) negative	(1) negative	(1) core biopsy	(1) no	invasive carcinoma severe anaplasia	(1) ER+/PR+/HER2-	Ki67>=20	3	(1) core biopsy				(0) no	(0) no chemo	(7) stage 3c		ND	(4) triple negative
73	XX	(4) white	(2) married	(2) employment fulltime	2	(1) no	(0) no	(0) false	(0) false	(0) false	(0) false	(0) false	(0) false	31.2	(1) own your home	(0) no	(1) yes	(1) yes	(1) yes	(1) yes	(0) no	(1) yes	(1) yes	(19) grade 12	direct	Unknown	80.8	161	(0) negative	(1) negative	(1) core biopsy	(1) no	invasive lobular carcinoma	(1) ER+/PR+/HER2-	ki67<20	3	(1) core biopsy	mastectomy	(2) yes	(0) no	(1) yes	(1) had chemo	(4) stage 2b	(1) primary/neoadjuvant	mastectomy	(2) luminal b
74	XX	(2) black	(1) never married	unemployed	3	(1) no	(0) no	(0) false	(0) false	(0) false	(0) false	(0) false	(0) false	21	(2) rent your home	(0) no	(0) no	(0) no	(0) no	(0) no	(0) no	(1) yes	(1) yes	(18) grade 11	indirect		58	166	(1) positive	(2) positive	(1) core biopsy	(1) no	invasive ductal carcinoma	(2) ER+/PR+/HER2+		2	(1) core biopsy				(0) no	(1) had chemo	(8) stage 4	(3) metastatic	ND	(3) her_2 enriched
75	XX	(2) black	(1) never married	(2) employment fulltime	1	(2) 1st degree relatives	(1) yes	(0) false	(0) false	(0) false	(0) false	(0) false	(0) false	27.7	(3) home is owned by your parents/relatives/children	(0) no	(0) no	(0) no	(0) no	(0) no	(0) no	(1) yes	(1) yes	(19) grade 12	indirect	Sister at 33y	64	152	(1) positive	(2) positive	(1) core biopsy	(1) no	ductal	(4) triple negative	ki67=>20	2	(1) core biopsy				(0) no	(1) had chemo	(8) stage 4	(3) metastatic	ND	(2) luminal b
76	XX	(2) black	(1) never married	unemployed	2	(3) 2nd degree relatives	(1) yes	(1) true	(0) false	(0) false	(0) false	(0) false	(0) false	24	(3) home is owned by your parents/relatives/children	(1) yes	(1) yes	(0) no	(1) yes	(1) yes	(0) no	(1) yes	(1) yes	(4) technical college/professional school	direct	Aunt	60	158	(0) negative	(1) negative	(1) core biopsy	(1) no	invasive ducatal	(1) ER+/PR+/HER2-	Ki67>=20	2	(1) core biopsy	mastectomy	(1) no	(1) yes	(1) yes	(1) had chemo	(4) stage 2b	(2) adjuvant	mastectomy	(2) luminal b
77	XX	(2) black	(1) never married	(2) employment fulltime	1	(1) no	(0) no	(1) true	(0) false	(0) false	(0) false	(0) false	(0) false	40.9	(3) home is owned by your parents/relatives/children	(0) no	(0) no	(0) no	(0) no	(0) no	(0) no	(1) yes	(1) yes	(19) grade 12	indirect		106	161	(0) negative	(1) negative	(1) core biopsy	(1) no	invasive ductal carcinoma	(4) triple negative	ki67=>20	2	(1) core biopsy				(0) no	(1) had chemo	(8) stage 4	(3) metastatic	ND	(4) triple negative
78	XX	(2) black	(2) married	(2) employment fulltime	2	(1) no	(0) no	(0) false	(0) false	(0) false	(0) false	(0) false	(0) false	30	(1) own your home	(1) yes	(1) yes	(1) yes	(1) yes	(1) yes	(0) no	(1) yes	(1) yes	(4) technical college/professional school	indirect		70.2	153	(0) negative	(1) negative	(1) core biopsy	(1) no	invasive carcinoma of no special type with prominent mucinous component	(2) ER+/PR+/HER2+	Ki67>=20	2	(1) core biopsy	mastectomy	(2) yes	(0) no	(1) yes	(1) had chemo	(6) stage 3b	(1) primary/neoadjuvant	mastectomy	(2) luminal b
79	XX	(2) black	(1) never married	(4) employed on temporary basis	2	(1) no	(0) no	(1) true	(0) false	(0) false	(0) false	(0) false	(0) false	22.9	(2) rent your home	(0) no	(1) yes	(0) no	(1) yes	(0) no	(0) no	(1) yes	(1) yes	(3) high school(std6 to matric)	direct		63	166	(1) positive	(2) positive	(1) core biopsy	(1) no	infiltrating ductal carcinoma	(2) ER+/PR+/HER2+	Ki67>=20	2	(1) core biopsy	mastectomy	(2) yes	(0) no	(1) yes	(1) had chemo	(5) stage 3a	(1) primary/neoadjuvant	mastectomy	(2) luminal b
80	XX	(2) black	(6) in a relationship	unemployed	3	(1) no	(0) no	(0) false	(0) false	(0) false	(0) false	(0) false	(0) false	34.5	(2) rent your home	(0) no	(0) no	(0) no	(0) no	(0) no	(0) no	(1) yes	(3) i can read a little bit	(16) grade 9	indirect		83	155	(0) negative	(1) negative	(1) core biopsy	(1) no	invasive ductal carcinoma	(4) triple negative	Ki67>=20	2	(1) core biopsy				(0) no	(1) had chemo	(6) stage 3b	(1) primary/neoadjuvant	ND	(4) triple negative
81	XX	(2) black	(6) in a relationship	(4) employed on temporary basis		(1) no	(0) no	(0) false	(0) false	(0) false	(0) false	(0) false	(0) false	25	(5) live in someone elses home(children, family, friends)	(1) yes	(1) yes	(0) no	(1) yes	(0) no	(0) no	(1) yes	(1) yes	(17) grade 10	direct		65.6	162	(0) negative	(1) negative	(1) core biopsy	(1) no	invasive ductal carcinoma	(1) ER+/PR+/HER2-	Ki67>=20	2	(1) core biopsy	wide local excision	(1) no	(1) yes	(1) yes	(1) had chemo	(4) stage 2b	(2) adjuvant	wide local excision	(2) luminal b
82	XX	(2) black	(1) never married	unemployed	3	(1) no	(0) no	(0) false	(0) false	(0) false	(0) false	(0) false	(0) false	35.5	(3) home is owned by your parents/relatives/children	(0) no	(0) no	(0) no	(0) no	(0) no	(0) no	(1) yes	(1) yes	(18) grade 11	indirect		81	151	(0) negative	(1) negative	(1) core biopsy	(1) no	invasive ductal carcinoma	(3) her_2 enriched	Ki67>=20	not done	(1) core biopsy				(0) no	(1) had chemo	(8) stage 4	(1) primary/neoadjuvant	ND	(2) luminal b
83	XX	(2) black	(2) married	(2) employment fulltime	2	(1) no	(0) no	(0) false	(0) false	(0) false	(0) false	(0) false	(0) false	36.2	(1) own your home	(1) yes	(1) yes	(0) no	(1) yes	(1) yes	(0) no	(1) yes	(1) yes	(19) grade 12	direct		83.6	152	(0) negative	(1) negative	(1) core biopsy	(1) no	invasive mammary carcinoma	(2) ER+/PR+/HER2+	Ki67>=20	3	(1) core biopsy	mastectomy	(2) yes	(0) no	(1) yes	(1) had chemo	(6) stage 3b	(1) primary/neoadjuvant	mastectomy	(3) her_2 enriched
84	XX	(2) black	(6) in a relationship	(2) employment fulltime	2	(1) no	(0) no	(0) false	(0) false	(0) false	(0) false	(0) false	(0) false	23.7	(2) rent your home	(0) no	(0) no	(0) no	(0) no	(0) no	(0) no	(1) yes	(1) yes	(19) grade 12	direct		59.9	159	(0) negative	(1) negative	(1) core biopsy	(1) no	invasive carcinoma of no special type	(2) ER+/PR+/HER2+	Ki67>=20	2	(1) core biopsy				(0) no	(0) no chemo	(8) stage 4		ND	(2) luminal b
85	XX	(2) black	(6) in a relationship	unemployed	2	(3) 2nd degree relatives	(1) yes	(1) true	(0) false	(0) false	(0) false	(0) false	(0) false	17.5	(3) home is owned by your parents/relatives/children	(0) no	(1) yes	(0) no	(1) yes	(1) yes	(0) no	(1) yes	(1) yes	(3) high school(std6 to matric)	indirect	Aunt. Breast Ca	48.8	167	(0) negative	(1) negative	(1) core biopsy	(1) no	invasive ductal carcinoma	(1) ER+/PR+/HER2-	Ki67>=20	2	(1) core biopsy	mastectomy	(1) no	(1) yes	(1) yes	(1) had chemo	(4) stage 2b	(2) adjuvant	mastectomy	(2) luminal b
86	XX	(2) black	(1) never married	unemployed	2	(1) no	(0) no	(0) false	(0) false	(0) false	(0) false	(0) false	(0) false	16.1	(3) home is owned by your parents/relatives/children	(0) no	(0) no	(0) no	(0) no	(0) no	(0) no	(1) yes	(1) yes	(3) high school(std6 to matric)	indirect		39.3	156	(1) positive	(2) positive	(1) core biopsy	(1) no	invasive ductal carcinoma	(1) ER+/PR+/HER2-	ki67=>20	2	(1) core biopsy				(0) no	(0) no chemo	(8) stage 4		ND	(2) luminal b
87	XX	(2) black	(1) never married	unemployed	2	(1) no	(0) no	(1) true	(0) false	(0) false	(0) false	(0) false	(0) false	60.2	(1) own your home	(0) no	(0) no	(0) no	(0) no	(0) no	(1) yes	(0) no	(1) yes	(19) grade 12	indirect		81	116	(0) negative	(1) negative	mastectomy	(1) no	invasive ductal carcinoma	(1) ER+/PR+/HER2-	incomplete	3	core biopsy	mastectomy	(1) no	(1) yes	(1) yes	(1) had chemo	(5) stage 3a	(2) adjuvant	mastectomy	(2) luminal b
88	XX	(2) black	(2) married	(2) employment fulltime	2	(1) no	(0) no	(1) true	(1) true	(0) false	(0) false	(0) false	(0) false	27.1	(1) own your home	(1) yes	(0) no	(1) yes	(1) yes	(1) yes	(0) no	(1) yes	(1) yes	(5) postgraduate/university	indirect		65.1	155	(1) positive	(2) positive	(1) core biopsy	(1) no	invasive ductal carcinoma	(4) triple negative	ki67=>20	2	(1) core biopsy				(0) no	(1) had chemo	(8) stage 4	(3) metastatic	ND	(2) luminal b
89	XX	(2) black	(4) widowed	unemployed	3	(1) no	(0) no	(0) false	(0) false	(0) false	(0) false	(0) false	(0) false	20.9	(1) own your home	(0) no	(0) no	(0) no	(0) no	(0) no	(1) yes	(0) no	(2) no	(17) grade 10	indirect		57	165	(1) positive	(2) positive	(1) core biopsy	(1) no	invasive ductal carcinoma	(1) ER+/PR+/HER2-		not done	(1) core biopsy				(0) no	(0) no chemo	(8) stage 4		ND	(4) triple negative
90	XX	(2) black	(6) in a relationship	unemployed	2	(1) no	(0) no	(1) true	(0) false	(0) false	(0) false	(0) false	(0) false	25.4	(3) home is owned by your parents/relatives/children	(0) no	(0) no	(0) no	(1) yes	(0) no	(0) no	(1) yes	(1) yes	(19) grade 12	direct		73.5	170	(0) negative	(1) negative	(1) core biopsy	(1) no	invasive ductal carcinoma	(1) ER+/PR+/HER2-	ki67=>20	3	(1) core biopsy	mastectomy	(2) yes	(0) no	(1) yes	(1) had chemo	(5) stage 3a	(1) primary/neoadjuvant	mastectomy	(2) luminal b
91	XX	(2) black	(1) never married	unemployed	8	(1) no	(0) no	(1) true	(0) false	(0) false	(1) true	(0) false	(0) false	35.3	(1) own your home	(0) no	(0) no	(0) no	(0) no	(0) no	(0) no	(0) no	(2) no	(6) unknown	indirect		98.5	167	(0) negative	(1) negative	(1) core biopsy	(1) no	invasive ductal carcinoma	(1) ER+/PR+/HER2-	Ki67<20	not done	(1) core biopsy				(0) no	(0) no chemo	(6) stage 3b		ND	(2) luminal b
92	XX	(2) black	(1) never married	unemployed	3	(1) no	(0) no	(1) true	(0) false	(0) false	(0) false	(0) false	(0) false	30.9	(2) rent your home	(0) no	(0) no	(0) no	(0) no	(0) no	(0) no	(1) yes	(1) yes	(18) grade 11	direct		81	162	(1) positive	(2) positive	(1) core biopsy	(1) no	ductal ca nst	(1) ER+/PR+/HER2-	Ki67>=20	2	(1) core biopsy	mastectomy	(2) yes	(0) no	(1) yes	(1) had chemo	(5) stage 3a	(1) primary/neoadjuvant	mastectomy	(2) luminal b
93	XX	(2) black	(6) in a relationship	(2) employment fulltime	2	(1) no	(0) no	(0) false	(0) false	(0) false	(0) false	(0) false	(0) false	37.6	(3) home is owned by your parents/relatives/children	(1) yes	(1) yes	(1) yes	(1) yes	(1) yes	(0) no	(0) no	(1) yes	(3) high school(std6 to matric)	direct		90.3	155	(1) positive	(2) positive	mastectomy	(2) yes	invasive mucinous	(1) ER+/PR+/HER2-	Ki67<20	2	core biopsy	mastectomy	(2) yes	(0) no	(1) yes	(1) had chemo	(6) stage 3b	(1) primary/neoadjuvant	mastectomy	(1) luminal a
94	XX	(2) black	(1) never married	(5) employed in the past/no longer employed	2	(1) no	(0) no	(0) false	(0) false	(1) true	(1) true	(0) false	(0) false	29.6	(1) own your home	(1) yes	(1) yes	(1) yes	(1) yes	(1) yes	(0) no	(1) yes	(1) yes	(3) high school(std6 to matric)	direct		66.7	150	(0) negative	(1) negative	(1) core biopsy	(1) no	invasive carcinoma of on special type	(1) ER+/PR+/HER2-	Ki67<20	not done	(1) core biopsy	mastectomy	(2) yes	(0) no	(1) yes	(1) had chemo	(6) stage 3b	(1) primary/neoadjuvant	mastectomy	(1) luminal a
95	XX	(2) black	(2) married	unemployed	3	(1) no	(0) no	(0) false	(0) false	(0) false	(1) true	(0) false	(0) false	39	(3) home is owned by your parents/relatives/children	(0) no	(0) no	(0) no	(1) yes	(0) no	(0) no	(1) yes	(1) yes	(17) grade 10	indirect		101	161	(0) negative	(1) negative	(1) core biopsy	(1) no	ductal	(1) ER+/PR+/HER2-		2	(1) core biopsy	mastectomy	(2) yes	(0) no	(1) yes	(1) had chemo	(6) stage 3b	(1) primary/neoadjuvant	mastectomy	(3) her_2 enriched
96	XX	(2) black	(2) married	unemployed	4	(2) 1st degree relatives	(1) yes	(0) false	(0) false	(0) false	(0) false	(0) false	(0) false	36.1	(1) own your home	(0) no	(1) yes	(0) no	(0) no	(0) no	(0) no	(1) yes	(1) yes	(18) grade 11	direct	Sister	98.4	165	(0) negative	(1) negative	excision biopsy	(1) no	invasive ductal carcinoma	(3) her_2 enriched	Ki67>=20	3	incisional biopsy	mastectomy	(2) yes	(0) no	(1) yes	(1) had chemo	(8) stage 4	(1) primary/neoadjuvant	mastectomy	(2) luminal b
97	XX	(2) black	(6) in a relationship	(2) employment fulltime	1	(1) no	(0) no	(1) true	(0) false	(0) false	(0) false	(0) false	(0) false	35	(1) own your home	(1) yes	(1) yes	(1) yes	(1) yes	(1) yes	(0) no	(1) yes	(1) yes	(19) grade 12	direct		94.2	164	(0) negative	(1) negative	(1) core biopsy	(1) no	invasive carcinoma nst	(1) ER+/PR+/HER2-	Ki67>=20	3	(1) core biopsy				(0) no	(0) no chemo	(5) stage 3a		ND	(2) luminal b
98	XX	(2) black	(6) in a relationship	(2) employment fulltime	2	(1) no	(0) no	(0) false	(0) false	(0) false	(0) false	(0) false	(0) false	25.9	(2) rent your home	(0) no	(0) no	(0) no	(0) no	(0) no	(0) no	(1) yes	(1) yes	(19) grade 12	direct		71.3	166	(1) positive	(2) positive	(1) core biopsy	(1) no	invasive carcinoma nos	(3) her_2 enriched	Ki67>=20	2	(1) core biopsy				(0) no	(1) had chemo	(8) stage 4	(1) primary/neoadjuvant	ND	(3) her_2 enriched
99	XX	(2) black	(4) widowed	(6) retired	1	(1) no	(0) no	(0) false	(0) false	(0) false	(1) true	(0) false	(0) false	29.1	(1) own your home	(0) no	(0) no	(0) no	(0) no	(0) no	(1) yes	(0) no	(1) yes	(2) primary school(sub-a to std 5)	indirect		70	155	(0) negative	(1) negative	(1) core biopsy	(1) no	invasive ductal carcinoma	(4) triple negative		2	(1) core biopsy	mastectomy	(2) yes	(0) no	(1) yes	(1) had chemo	(5) stage 3a	(1) primary/neoadjuvant	mastectomy	(1) luminal a
100	XX	(2) black	(3) divorced	(6) retired	2	(1) no	(0) no	(0) false	(0) false	(0) false	(0) false	(0) false	(0) false	44.1	(1) own your home	(1) yes	(1) yes	(1) yes	(1) yes	(1) yes	(0) no	(1) yes	(1) yes	(2) primary school(sub-a to std 5)	direct		113	160	(0) negative	(1) negative	(1) core biopsy	(1) no	invasive carcinoma of no specific type	(2) ER+/PR+/HER2+	Ki67>=20	2	(1) core biopsy	mastectomy	(2) yes	(0) no	(1) yes	(1) had chemo	(4) stage 2b	(1) primary/neoadjuvant	mastectomy	(2) luminal b
101	XX	(2) black	(6) in a relationship	(2) employment fulltime	2	(1) no	(0) no	(1) true	(0) false	(0) false	(0) false	(0) false	(0) false		(2) rent your home	(0) no	(0) no	(1) yes	(1) yes	(1) yes	(0) no	(1) yes	(1) yes	(19) grade 12	indirect				(0) negative	(1) negative	(1) core biopsy	(1) no	invasive ductal carcinoma nst	(1) ER+/PR+/HER2-	Ki67>=20	3	(1) core biopsy				(0) no	(1) had chemo	(8) stage 4	(1) primary/neoadjuvant	ND	(2) luminal b
102	XX	(4) white	(2) married	(6) retired	5	(1) no	(0) no	(0) false	(0) false	(0) false	(1) true	(0) false	(0) false	25.5	(1) own your home	(1) yes	(1) yes	(0) no	(1) yes	(1) yes	(0) no	(1) yes	(1) yes	(15) grade 8	direct		75.5	172	(0) negative	(1) negative	(1) core biopsy	(1) no	invasive breast carcinoma	(1) ER+/PR+/HER2-	Ki67>=20	3	(1) core biopsy	mastectomy	(1) no	(1) yes	(1) yes	(0) no chemo	(3) stage 2a		mastectomy	(2) luminal b
103	XX	(2) black	(1) never married	unemployed	1	(1) no	(0) no	(1) true	(1) true	(0) false	(0) false	(0) false	(0) false	19.9	(3) home is owned by your parents/relatives/children	(1) yes	(0) no	(1) yes	(0) no	(0) no	(0) no	(1) yes	(1) yes	(3) high school(std6 to matric)	direct		54.7	166	(1) positive	(2) positive	(1) core biopsy	(1) no	infiltrating duct carcinoma	(1) ER+/PR+/HER2-	Ki67>=20	2	(1) core biopsy	mastectomy	(2) yes	(0) no	(1) yes	(1) had chemo	(4) stage 2b	(1) primary/neoadjuvant	mastectomy	(2) luminal b
104	XX	(2) black	(2) married	(4) employed on temporary basis	2	(1) no	(0) no	(0) false	(0) false	(0) false	(0) false	(0) false	(0) false	39.6	(1) own your home	(0) no	(0) no	(0) no	(1) yes	(0) no	(0) no	(1) yes	(1) yes	(3) high school(std6 to matric)	direct		92.6	153	(0) negative	(1) negative	(1) core biopsy	(1) no	invasive ductal carcinoma	(2) ER+/PR+/HER2+	Ki67>=20	3	(1) core biopsy	mastectomy	(1) no	(1) yes	(1) yes	(1) had chemo	(3) stage 2a	(2) adjuvant	mastectomy	(3) her_2 enriched
105	XX	(2) black	(2) married	unemployed	2	(1) no	(0) no	(0) false	(0) false	(0) false	(0) false	(0) false	(0) false	31	(1) own your home	(0) no	(0) no	(0) no	(0) no	(0) no	(0) no	(1) yes	(1) yes	(19) grade 12	indirect		67	147	(1) positive	(2) positive	(1) core biopsy	(1) no	invasive ductal carcinoma	(3) her_2 enriched	Ki67>=20	3	(1) core biopsy	wide local excision	(2) yes	(0) no	(1) yes	(1) had chemo	(4) stage 2b	(1) primary/neoadjuvant	wide local excision	(3) her_2 enriched
106	XX	(2) black	(6) in a relationship	unemployed	3	(1) no	(0) no	(0) false	(0) false	(0) false	(0) false	(0) false	(0) false	26.4	(1) own your home	(1) yes	(1) yes	(1) yes	(1) yes	(1) yes	(0) no	(1) yes	(1) yes	(4) technical college/professional school	indirect		60.9	152	(0) negative	(1) negative	(1) core biopsy	(1) no	invasive carcinoma no special type	(1) ER+/PR+/HER2-	Ki67<20	2	(1) core biopsy	wide local excision	(1) no	(1) yes	(1) yes	(1) had chemo	(1) stage 1a	(2) adjuvant	mastectomy	(2) luminal b
107	XX	(3) coloured	(6) in a relationship	unemployed	1	(1) no	(0) no	(1) true	(1) true	(0) false	(0) false	(0) false	(0) false		(2) rent your home	(0) no	(0) no	(0) no	(0) no	(0) no	(1) yes	(0) no	(1) yes	(18) grade 11	indirect				(0) negative	(2) positive	(1) core biopsy	(1) no	invasive ductal ca (grade 2)	(1) ER+/PR+/HER2-	Ki67>=20	2	(1) core biopsy				(0) no	(1) had chemo	(8) stage 4	(1) primary/neoadjuvant	ND	(1) luminal a
108	XX	(2) black	(6) in a relationship	unemployed	3	(1) no	(0) no	(0) false	(0) false	(0) false	(0) false	(0) false	(0) false	41.7	(2) rent your home	(0) no	(0) no	(0) no	(0) no	(0) no	(0) no	(1) yes	(2) no	(18) grade 11	indirect		99	154	(1) positive	(2) positive	(1) core biopsy	(1) no	infiltrating ductal carcinoma nst	(1) ER+/PR+/HER2-	Ki67<20	1	(1) core biopsy	mastectomy	(2) yes	(0) no	(1) yes	(1) had chemo	(7) stage 3c	(1) primary/neoadjuvant	mastectomy	(1) luminal a
109	XX	(2) black	(2) married	(2) employment fulltime	2	(1) no	(0) no	(0) false	(0) false	(0) false	(0) false	(0) false	(0) false	20.8	(3) home is owned by your parents/relatives/children	(1) yes	(0) no	(0) no	(1) yes	(1) yes	(0) no	(1) yes	(1) yes	(3) high school(std6 to matric)	direct		51.3	157	(0) negative	(1) negative	(1) core biopsy	(1) no	invasive carcinoma of no special type/infiltrating duct carcinoma	(1) ER+/PR+/HER2-	Ki67>=20	2	(1) core biopsy	mastectomy	(2) yes	(0) no	(1) yes	(1) had chemo	(8) stage 4	(1) primary/neoadjuvant	mastectomy	(2) luminal b
110	XX	(2) black	(1) never married	(4) employed on temporary basis	2	(1) no	(0) no	(1) true	(0) false	(0) false	(0) false	(0) false	(0) false	27.4	(3) home is owned by your parents/relatives/children	(1) yes	(1) yes	(1) yes	(1) yes	(1) yes	(0) no	(1) yes	(1) yes	(3) high school(std6 to matric)	direct		72	162	(0) negative	(1) negative	(1) core biopsy	(1) no	nst/invasive ductal carcinoma	(1) ER+/PR+/HER2-	ki67<20	2	(1) core biopsy				(0) no	(0) no chemo	(5) stage 3a		ND	(2) luminal b
111	XX	(2) black	(2) married	(2) employment fulltime	3	(1) no	(0) no	(0) false	(0) false	(0) false	(0) false	(0) false	(0) false	31.2	(2) rent your home	(1) yes	(1) yes	(0) no	(1) yes	(1) yes	(0) no	(1) yes	(1) yes	(4) technical college/professional school	direct		72	152	(0) negative	(1) negative	(1) core biopsy	(1) no	invasive ductal carcinoma	(2) ER+/PR+/HER2+	Ki67>=20	3	(1) core biopsy	mastectomy	(1) no	(1) yes	(1) yes	(1) had chemo	(3) stage 2a	(2) adjuvant	mastectomy	(2) luminal b
112	XX	(2) black	(1) never married	(2) employment fulltime	1	(1) no	(0) no	(0) false	(0) false	(0) false	(0) false	(0) false	(0) false	41.9	(3) home is owned by your parents/relatives/children	(1) yes	(1) yes	(1) yes	(1) yes	(1) yes	(0) no	(1) yes	(1) yes	(19) grade 12	direct		114	165	(0) negative	(1) negative	(1) core biopsy	(1) no	invasive ductal carcinoma	(1) ER+/PR+/HER2-	Ki67>=20	2	(1) core biopsy	mastectomy	(2) yes	(0) no	(1) yes	(1) had chemo	(8) stage 4	(1) primary/neoadjuvant	mastectomy	(2) luminal b
113	XX	(2) black	(6) in a relationship	unemployed	3			(0) false	(0) false	(0) false	(0) false	(0) false	(0) false	26.2	(2) rent your home	(1) yes	(1) yes	(0) no	(1) yes	(0) no	(0) no	(1) yes	(1) yes	(18) grade 11	indirect		59	150	(0) negative	(1) negative	(1) core biopsy	(1) no	invasive carcinoma of no special type	(1) ER+/PR+/HER2-	Ki67>=20	3	(1) core biopsy				(0) no	(1) had chemo	(8) stage 4	(2) adjuvant	ND	(2) luminal b
114	XX	(2) black	(6) in a relationship	(2) employment fulltime		(1) no	(0) no	(0) false	(0) false	(0) false	(0) false	(0) false	(0) false	28.7	(2) rent your home	(0) no	(0) no	(0) no	(0) no	(0) no	(1) yes	(0) no	(1) yes	(19) grade 12	direct		78.2	165	(1) positive	(2) positive	(1) core biopsy	(1) no	invasive ca nst	(1) ER+/PR+/HER2-	Ki67>=20	2	(1) core biopsy	mastectomy	(2) yes	(0) no	(1) yes	(1) had chemo	(6) stage 3b	(1) primary/neoadjuvant	mastectomy	(2) luminal b
115	XX	(2) black	(4) widowed	unemployed	2	(1) no	(0) no	(0) false	(0) false	(0) false	(0) false	(0) false	(0) false	27.6	(3) home is owned by your parents/relatives/children	(1) yes	(1) yes	(0) no	(1) yes	(1) yes	(0) no	(1) yes	(1) yes	(4) technical college/professional school	direct		77.85	168	(1) positive	(2) positive	(1) core biopsy	(1) no	mucinous	(2) ER+/PR+/HER2+	Ki67<20	not done	(1) core biopsy	mastectomy	(2) yes	(0) no	(1) yes	(1) had chemo	(6) stage 3b	(1) primary/neoadjuvant	mastectomy	(2) luminal b
116	XX	(2) black	(6) in a relationship	(5) employed in the past/no longer employed	2	(1) no	(0) no	(1) true	(0) false	(0) false	(0) false	(0) false	(0) false	33	(3) home is owned by your parents/relatives/children	(0) no	(0) no	(0) no	(1) yes	(0) no	(0) no	(1) yes	(1) yes	(19) grade 12	indirect		86.7	162	(1) positive	(2) positive	(1) core biopsy	(1) no	invasive ductal carcinoma	(3) her_2 enriched		2	(1) core biopsy	ND	(3) ND		(0) no	(1) had chemo	(8) stage 4	(1) primary/neoadjuvant	ND	(3) her_2 enriched
117	XX	(2) black	(1) never married	(4) employed on temporary basis	4	(1) no	(0) no	(0) false	(0) false	(0) false	(0) false	(0) false	(0) false	30.7	(1) own your home	(0) no	(0) no	(0) no	(0) no	(0) no	(0) no	(1) yes	(1) yes	(2) primary school(sub-a to std 5)	direct		82.6	164	(0) negative	(1) negative	(1) core biopsy	(1) no	invasive ductal carcinoma	(1) ER+/PR+/HER2-	ki67<20	2	(1) core biopsy				(0) no	(1) had chemo	(6) stage 3b	(1) primary/neoadjuvant	ND	(2) luminal b
118	XX	(2) black	(2) married	unemployed	3	(1) no	(0) no	(1) true	(0) false	(0) false	(0) false	(0) false	(0) false	31.8	(1) own your home	(1) yes	(1) yes	(1) yes	(1) yes	(1) yes	(0) no	(1) yes	(1) yes	(4) technical college/professional school	indirect		84.4	163	(0) negative	(1) negative	(4) mastectomy	(1) no	invasive carcinoma nos	(1) ER+/PR+/HER2-	Ki67>=20	2		(4) mastectomy	(1) no	(1) yes	(1) yes	(0) no chemo	(4) stage 2b		mastectomy	(2) luminal b
119	XX	(2) black	(6) in a relationship	unemployed	2	(1) no	(0) no	(1) true	(0) false	(0) false	(0) false	(0) false	(0) false	28.6	(5) live in someone elses home(children, family, friends)	(0) no	(0) no	(0) no	(0) no	(0) no	(1) yes	(0) no	(1) yes	(17) grade 10	direct		73.2	160	(1) positive	(2) positive	(1) core biopsy	(1) no	invasive carcinoma nos	(1) ER+/PR+/HER2-	Ki67>=20	2	(1) core biopsy	mastectomy	(2) yes	(0) no	(1) yes	(1) had chemo	(5) stage 3a	(1) primary/neoadjuvant	mastectomy	(2) luminal b
120	XX	(2) black	(6) in a relationship	unemployed	1	(1) no	(0) no	(0) false	(0) false	(0) false	(0) false	(0) false	(0) false	38.9	(3) home is owned by your parents/relatives/children	(0) no	(1) yes	(0) no	(1) yes	(0) no	(0) no	(1) yes	(1) yes	(19) grade 12	indirect		89.9	152	(1) positive	(2) positive	(1) core biopsy	(1) no	invasive carcinoma of no special type	(1) ER+/PR+/HER2-	Ki67>=20	2	(1) core biopsy				(0) no	(1) had chemo	(6) stage 3b	(1) primary/neoadjuvant	ND	(2) luminal b
121	XX	(2) black	(6) in a relationship	(2) employment fulltime	2	(1) no	(0) no	(0) false	(0) false	(0) false	(0) false	(0) false	(0) false	29.2	(2) rent your home	(0) no	(0) no	(0) no	(1) yes	(1) yes	(0) no	(0) no	(1) yes	(19) grade 12	indirect		67.5	152	(0) negative	(1) negative	incisional biopsy	(1) no	invasive breast cancer nst	(1) ER+/PR+/HER2-	Ki67>=20	3	incisional biopsy				(0) no	(1) had chemo	(8) stage 4	(1) primary/neoadjuvant	ND	(2) luminal b
122	XX	(2) black	(6) in a relationship	(3) self-employed	2	(1) no	(0) no	(0) false	(0) false	(0) false	(0) false	(0) false	(0) false	30.3	(3) home is owned by your parents/relatives/children	(0) no	(1) yes	(1) yes	(1) yes	(0) no	(0) no	(1) yes	(1) yes	(19) grade 12	indirect		68.1	150	(0) negative	(2) positive	excision biopsy	(1) no	invasive ductal carcinoma of no special type	(1) ER+/PR+/HER2-	Ki67>=20	3	not done	excision biopsy	(1) no	(1) yes	(1) yes	(1) had chemo	(6) stage 3b	(2) adjuvant	excision biopsy	(2) luminal b
123	XX	(2) black	(2) married	unemployed	2	(1) no	(0) no	(1) true	(1) true	(0) false	(0) false	(0) false	(0) false	22.8	(1) own your home	(0) no	(0) no	(0) no	(1) yes	(0) no	(0) no	(1) yes	(1) yes	(19) grade 12	direct		59	161	(1) positive	(2) positive	(1) core biopsy	(1) no	invasive ductal carcinoma	(1) ER+/PR+/HER2-	Ki67>=20	2	(1) core biopsy				(0) no	(1) had chemo	(6) stage 3b	(1) primary/neoadjuvant	ND	(2) luminal b
124	XX	(2) black	(6) in a relationship	unemployed	3	(1) no	(0) no	(1) true	(0) false	(0) false	(0) false	(0) false	(0) false	32.3	(3) home is owned by your parents/relatives/children	(0) no	(1) yes	(0) no	(1) yes	(1) yes	(0) no	(1) yes	(1) yes	(17) grade 10	direct		86.9	164	(1) positive	(2) positive	(1) core biopsy	(1) no	invasive carcinoma nos	(2) ER+/PR+/HER2+	Ki67>=20	3	(1) core biopsy	core biopsy	(2) yes	(0) no	(1) yes	(1) had chemo	(6) stage 3b	(1) primary/neoadjuvant	mastectomy	(2) luminal b
125	XX	(2) black	(2) married	unemployed	3	(1) no	(0) no	(1) true	(0) false	(0) false	(0) false	(0) false	(0) false	21.6	(1) own your home	(1) yes	(1) yes	(0) no	(1) yes	(1) yes	(0) no	(1) yes	(3) i can read a little bit	(15) grade 8	direct		62.5	170	(1) positive	(2) positive	(1) core biopsy	(1) no	invasive ductal carcinoma	(2) ER+/PR+/HER2+	ki67=>20	not done	(1) core biopsy	core biopsy	(1) no		(0) no	(1) had chemo	(8) stage 4	(3) metastatic	ND	(2) luminal b
126	XX	(2) black	(6) in a relationship	(1) student	3	(1) no	(0) no	(0) false	(0) false	(0) false	(0) false	(0) false	(0) false	29.3	(2) rent your home	(0) no	(1) yes	(0) no	(1) yes	(0) no	(0) no	(1) yes	(1) yes	(19) grade 12	indirect		70.3	155	(1) positive	(2) positive	(1) core biopsy	(1) no	invasive ductal carcinoma	(1) ER+/PR+/HER2-	ki67=>20	3	(1) core biopsy				(0) no	(0) no chemo	(6) stage 3b		ND	(2) luminal b
127	XX	(2) black	(1) never married	(1) student	2	(1) no	(0) no	(1) true	(0) false	(0) false	(0) false	(0) false	(0) false	30.5	(3) home is owned by your parents/relatives/children	(0) no	(1) yes	(0) no	(1) yes	(0) no	(0) no	(1) yes	(1) yes	(4) technical college/professional school	indirect		77	159	(0) negative	(1) negative	(1) core biopsy	(1) no	invasive ductal carcinoma	(2) ER+/PR+/HER2+	ki67=>20	not done	(1) core biopsy				(0) no	(1) had chemo	(8) stage 4	(3) metastatic	ND	(3) her_2 enriched
128	XX	(2) black	(1) never married	unemployed	3	(1) no	(0) no	(0) false	(0) false	(0) false	(0) false	(0) false	(0) false	36.2	(5) live in someone elses home(children, family, friends)	(0) no	(0) no	(0) no	(1) yes	(0) no	(1) yes	(1) yes	(1) yes	(18) grade 11	direct		88	156	(1) positive	(2) positive	(1) core biopsy	(1) no	invasive carcinoma of no special type	(1) ER+/PR+/HER2-	Ki67>=20	3	(1) core biopsy				(0) no	(1) had chemo	(5) stage 3a	(1) primary/neoadjuvant	ND	(2) luminal b
129	XX	(2) black	(2) married	(2) employment fulltime	1	(2) 1st degree relatives	(1) yes	(1) true	(0) false	(0) false	(0) false	(0) false	(0) false	32	(5) live in someone elses home(children, family, friends)	(1) yes	(1) yes	(1) yes	(1) yes	(1) yes	(0) no	(1) yes	(1) yes	(19) grade 12	direct	Mother/breast cancer/died	85	163	(0) negative	(1) negative	(1) core biopsy	(1) no	invasive carcinoma of no special type	(1) ER+/PR+/HER2-	Ki67>=20	3	(1) core biopsy				(0) no	(1) had chemo	(8) stage 4	(3) metastatic	ND	(2) luminal b
130	XX	(2) black	(1) never married	unemployed	2	(1) no	(0) no	(0) false	(0) false	(0) false	(0) false	(0) false	(0) false	19.9	(1) own your home	(0) no	(0) no	(0) no	(1) yes	(1) yes	(0) no	(1) yes	(1) yes	(3) high school(std6 to matric)	indirect		53	163	(0) negative	(1) negative	(1) core biopsy	(1) no	mammary carcinoma of no special type. solid high grade dcis is identified.	(1) ER+/PR+/HER2-	Ki67>=20	2	(1) core biopsy	mastectomy	(1) no	(1) yes	(1) yes	(1) had chemo	(4) stage 2b	(2) adjuvant	mastectomy	(2) luminal b
131	XX	(2) black	(1) never married	unemployed	2	(1) no	(0) no	(1) true	(0) false	(0) false	(0) false	(0) false	(0) false	25.4	(3) home is owned by your parents/relatives/children	(0) no	(1) yes	(0) no	(1) yes	(1) yes	(0) no	(1) yes	(1) yes	(19) grade 12	indirect		65	160	(0) negative	(1) negative	(1) core biopsy	(1) no	invasive ductal carcinoma	(3) her_2 enriched	Ki67>=20	3	(1) core biopsy	mastectomy	(2) yes	(0) no	(1) yes	(1) had chemo	(8) stage 4	(1) primary/neoadjuvant	mastectomy	(2) luminal b
132	XX	(2) black	(1) never married	unemployed		(1) no	(0) no	(1) true	(0) false	(0) false	(0) false	(0) false	(0) false	25.4	(2) rent your home	(1) yes	(1) yes	(0) no	(1) yes	(0) no	(0) no	(1) yes	(1) yes	(4) technical college/professional school	direct		70	166	(0) negative	(1) negative	incisional biopsy	(1) no	invasive ductal carcinoma5cm with tumour on ink	(4) triple negative	Ki67>=20	3	incisional biopsy	ND	(3) ND		(0) no	(1) had chemo	(7) stage 3c	(1) primary/neoadjuvant	ND	(4) triple negative
133	XX	(2) black	(1) never married	unemployed	1	(1) no	(0) no	(0) false	(0) false	(0) false	(0) false	(0) false	(0) false	30.4	(3) home is owned by your parents/relatives/children	(1) yes	(1) yes	(0) no	(1) yes	(1) yes	(0) no	(0) no	(1) yes	(4) technical college/professional school	indirect		81.7	164	(0) negative	(1) negative	(1) core biopsy	(1) no	invasive cribiform carcinoma (low grade/grade 1)	(1) ER+/PR+/HER2-	ki67<20	1	(1) core biopsy	mastectomy	(2) yes	(0) no	(1) yes	(1) had chemo	(4) stage 2b	(1) primary/neoadjuvant	mastectomy	(2) luminal b
134	XX	(2) black	(1) never married	(4) employed on temporary basis		(1) no	(0) no	(1) true	(0) false	(0) false	(0) false	(0) false	(0) false	24.1	(3) home is owned by your parents/relatives/children	(0) no	(0) no	(0) no	(1) yes	(1) yes	(0) no	(1) yes	(1) yes	(4) technical college/professional school	indirect		64.9	164	(0) negative	(1) negative	(4) mastectomy	(1) no	invasive ductal carcinoma	(1) ER+/PR+/HER2-	ki67<20	3	core biopsy	(4) mastectomy	(1) no	(1) yes	(1) yes	(1) had chemo	(4) stage 2b	(2) adjuvant	mastectomy	(1) luminal a
135	XX	(2) black	(2) married	(2) employment fulltime	2	(1) no	(0) no	(1) true	(1) true	(0) false	(0) false	(0) false	(0) false	31.8	(2) rent your home	(1) yes	(1) yes	(0) no	(1) yes	(1) yes	(0) no	(1) yes	(1) yes	(3) high school(std6 to matric)	indirect		76.4	155	(0) negative	(1) negative	(1) core biopsy	(1) no	invasive ductal carcinoma (nst)	(4) triple negative	Ki67>=20	3	(1) core biopsy	mastectomy	(2) yes	(0) no	(1) yes	(1) had chemo	(5) stage 3a	(1) primary/neoadjuvant	mastectomy	(4) triple negative
136	XX	(2) black	(1) never married	unemployed	3	(1) no	(0) no	(1) true	(0) false	(0) false	(0) false	(0) false	(0) false	22.8	(3) home is owned by your parents/relatives/children	(0) no	(0) no	(0) no	(0) no	(0) no	(0) no	(1) yes	(1) yes	(19) grade 12	indirect		57	158	(0) negative	(1) negative	(1) core biopsy	(1) no	invasive ductal carcinoma	(1) ER+/PR+/HER2-	Ki67>=20	2	(1) core biopsy	wide local excision	(2) yes	(0) no	(1) yes	(1) had chemo	(6) stage 3b	(1) primary/neoadjuvant	wide local excision	(2) luminal b
137	XX	(2) black	(6) in a relationship	(4) employed on temporary basis		(1) no	(0) no	(1) true	(0) false	(0) false	(0) false	(0) false	(0) false	25.4	(2) rent your home	(1) yes	(1) yes	(0) no	(1) yes	(0) no	(0) no	(1) yes	(1) yes	(18) grade 11	indirect		65.8	161	(0) negative	(2) positive	(1) core biopsy	(1) no	invasive ductal carcinoma nst	(4) triple negative	Ki67>=20	3	(1) core biopsy	wide local excision	(2) yes	(0) no	(1) yes	(1) had chemo	(5) stage 3a	(1) primary/neoadjuvant	wide local excision	(4) triple negative
138	XX	(2) black	(6) in a relationship	unemployed	2	(1) no	(0) no	(0) false	(0) false	(0) false	(0) false	(0) false	(0) false	25	(2) rent your home	(0) no	(0) no	(0) no	(0) no	(0) no	(0) no	(1) yes	(1) yes	(19) grade 12	direct		64.8	161	(1) positive	(2) positive	(1) core biopsy	(1) no	invasive ductal carcinoma	(2) ER+/PR+/HER2+	Ki67>=20	2	(1) core biopsy	core biopsy	(1) no	(1) yes	(1) yes	(1) had chemo	(3) stage 2a	(2) adjuvant	mastectomy	(2) luminal b
139	XX	(2) black	(2) married	(2) employment fulltime	4	(1) no	(0) no	(0) false	(0) false	(0) false	(0) false	(0) false	(0) false	28.3	(2) rent your home	(1) yes	(1) yes	(1) yes	(1) yes	(0) no	(0) no	(1) yes	(1) yes	(5) postgraduate/university	indirect		78.8	167	(0) negative	(1) negative	excision biopsy	(1) no	invasive carcinoma, no specific type, associated fibroadenoma	(4) triple negative	Ki67>=20	3	excision biopsy	mastectomy	(2) yes	(0) no	(1) yes	(1) had chemo	(6) stage 3b	(1) primary/neoadjuvant	mastectomy	(4) triple negative
140	XX	(2) black	(2) married	(4) employed on temporary basis	2	(1) no	(0) no	(0) false	(0) false	(0) false	(0) false	(0) false	(0) false	28.2	(1) own your home	(1) yes	(0) no	(0) no	(1) yes	(0) no	(0) no	(1) yes	(1) yes	(5) postgraduate/university	indirect		68.7	156	(0) negative	(1) negative	(1) core biopsy	(1) no	invasive carcinoma of no special type	(1) ER+/PR+/HER2-	Ki67>=20	3	(1) core biopsy				(0) no	(1) had chemo	(5) stage 3a	(1) primary/neoadjuvant	ND	(2) luminal b
141	XX	(2) black	(1) never married	unemployed	2	(1) no	(0) no	(0) false	(0) false	(0) false	(0) false	(0) false	(0) false	30.6	(1) own your home	(1) yes	(0) no	(0) no	(1) yes	(0) no	(0) no	(1) yes	(1) yes	(18) grade 11	direct		81.3	163	(1) positive	(2) positive	(1) core biopsy	(1) no	breast carcinoma of no special type	(2) ER+/PR+/HER2+	Ki67>=20	3	(1) core biopsy	mastectomy	(2) yes	(0) no	(1) yes	(1) had chemo	(6) stage 3b	(1) primary/neoadjuvant	mastectomy	(2) luminal b
142	XX	(2) black	(2) married	unemployed	6	(1) no	(0) no	(0) false	(0) false	(0) false	(1) true	(0) false	(0) false	39.5	(1) own your home	(0) no	(1) yes	(0) no	(1) yes	(1) yes	(0) no	(1) yes	(1) yes	(3) high school(std6 to matric)	direct		87.7	149	(0) negative	(1) negative	(1) core biopsy	(1) no	invasive ductal carcinoma	(1) ER+/PR+/HER2-	Ki67>=20	1	(1) core biopsy				(0) no	(1) had chemo	(7) stage 3c	(1) primary/neoadjuvant	ND	(2) luminal b
143	XX	(2) black	(1) never married	(2) employment fulltime	2	(1) no	(0) no	(1) true	(0) false	(0) false	(0) false	(0) false	(0) false	27.5	(1) own your home	(0) no	(0) no	(0) no	(1) yes	(0) no	(0) no	(1) yes	(1) yes	(19) grade 12	indirect		73	163	(0) negative	(1) negative	(1) core biopsy	(1) no	invasive ductal carcinoma	(1) ER+/PR+/HER2-	ki67=>20	not done	(1) core biopsy				(0) no	(0) no chemo	(8) stage 4		ND	(2) luminal b
144	XX	(2) black	(1) never married	(2) employment fulltime	1	(1) no	(0) no	(0) false	(0) false	(0) false	(0) false	(0) false	(0) false	25.4	(2) rent your home	(0) no	(0) no	(0) no	(0) no	(0) no	(0) no	(1) yes	(1) yes	(17) grade 10	indirect		69.9	166	(1) positive	(2) positive	(1) core biopsy	(1) no	invasive ductal carcinoma	(3) her_2 enriched	ki67=>20	3	(1) core biopsy	mastectomy	(2) yes	(0) no	(1) yes	(1) had chemo	(6) stage 3b	(1) primary/neoadjuvant	mastectomy	(2) luminal b
145	XX	(2) black	(1) never married	unemployed	1	(1) no	(0) no	(0) false	(0) false	(0) false	(0) false	(0) false	(0) false	32.1	(3) home is owned by your parents/relatives/children	(0) no	(1) yes	(0) no	(1) yes	(0) no	(0) no	(1) yes	(1) yes	(19) grade 12	indirect		72.2	150	(0) negative	(1) negative	(1) core biopsy	(1) no	invasive ductal carcinoma	(1) ER+/PR+/HER2-	Ki67>=20	3	(1) core biopsy				(0) no	(0) no chemo	(6) stage 3b		ND	(3) her_2 enriched
146	XX	(2) black	(1) never married	unemployed	1	(1) no	(0) no	(1) true	(0) false	(0) false	(0) false	(0) false	(0) false	29.5	(1) own your home	(1) yes	(1) yes	(0) no	(1) yes	(1) yes	(0) no	(1) yes	(1) yes	(4) technical college/professional school	indirect		79.3	164	(0) negative	(2) positive	(1) core biopsy	(1) no	invasive carcinoma invasive ductal carcinomaos	(1) ER+/PR+/HER2-	Ki67>=20	1	(1) core biopsy				(0) no	(1) had chemo	(6) stage 3b	(1) primary/neoadjuvant	ND	(2) luminal b
147	XX	(2) black	(2) married	unemployed		(1) no	(0) no	(0) false	(0) false	(0) false	(1) true	(0) false	(0) false	22.4	(1) own your home	(1) yes	(1) yes	(1) yes	(0) no	(0) no	(0) no	(1) yes	(1) yes	(3) high school(std6 to matric)	indirect		56	158	(0) negative	(1) negative	(1) core biopsy	(1) no	invasive mammary carcinoma	(1) ER+/PR+/HER2-	Ki67>=20	3	(1) core biopsy				(0) no	(0) no chemo	(6) stage 3b		ND	(2) luminal b
148	XX	(2) black	(2) married	unemployed	3	(1) no	(0) no	(1) true	(0) false	(0) false	(0) false	(0) false	(0) false	22.9	(1) own your home	(0) no	(0) no	(1) yes	(1) yes	(1) yes	(0) no	(1) yes	(1) yes	(18) grade 11	indirect		63	166	(0) negative	(1) negative	incisional biopsy	(1) no	invasive ductal carcinoma	incomplete	incomplete	not done	incisional biopsy	wide local excision	(1) no	(1) yes	(1) yes	(1) had chemo	(7) stage 3c	(2) adjuvant	wide local excision	(2) luminal b
149	XX	(2) black	(4) widowed	unemployed	7	(1) no	(0) no	(0) false	(0) false	(1) true	(1) true	(1) true	(1) true	32.9	(1) own your home	(0) no	(0) no	(0) no	(0) no	(0) no	(1) yes	(0) no	(2) no	(1) informal only	indirect		83.2	159	(0) negative	(1) negative	excision biopsy	(1) no	invasive ductal carcinoma	(4) triple negative		2	core biopsy	mastectomy	(2) yes	(0) no	(1) yes	(1) had chemo	(6) stage 3b	(1) primary/neoadjuvant	mastectomy	(5) luminal unspecified
150	XX	(2) black	(1) never married	unemployed	2	(1) no	(0) no	(1) true	(0) false	(0) false	(0) false	(0) false	(0) false	21.2	(3) home is owned by your parents/relatives/children	(1) yes	(0) no	(0) no	(1) yes	(1) yes	(0) no	(1) yes	(1) yes	(5) postgraduate/university	direct		52.8	158	(0) negative	(0) not done/unknown	excision biopsy	(1) no	invasive ductal carcinoma	(2) ER+/PR+/HER2+	Ki67>=20	2	FNA	excision biopsy	(1) no	(1) yes	(1) yes	(0) no chemo	(3) stage 2a		excision biopsy	(2) luminal b
151	XX	(2) black	(1) never married	(5) employed in the past/no longer employed	1	(1) no	(0) no	(1) true	(0) false	(0) false	(0) false	(0) false	(0) false	36.4	(1) own your home	(0) no	(0) no	(0) no	(1) yes	(0) no	(0) no	(1) yes	(1) yes	(5) postgraduate/university	indirect		83	151	(1) positive	(2) positive	(1) core biopsy	(1) no	invasive ductal carcinoma	(1) ER+/PR+/HER2-	Ki67>=20	2	(1) core biopsy				(0) no	(1) had chemo	(8) stage 4	(3) metastatic	ND	(2) luminal b
152	XX	(2) black	(1) never married	unemployed	2	(1) no	(0) no	(0) false	(1) true	(0) false	(0) false	(0) false	(0) false	20.1	(5) live in someone elses home(children, family, friends)	(0) no	(0) no	(0) no	(1) yes	(0) no	(0) no	(1) yes	(1) yes	(18) grade 11	indirect		50.2	158	(0) negative	(1) negative	(1) core biopsy	(1) no	invasive ductal adenocarcinoma nst	(3) her_2 enriched	Ki67>=20	3	(1) core biopsy				(0) no	(0) no chemo	(8) stage 4		ND	(2) luminal b
153	XX	(2) black	(1) never married	(2) employment fulltime		(1) no	(0) no	(1) true	(0) false	(0) false	(0) false	(0) false	(0) false	27.1	(3) home is owned by your parents/relatives/children	(1) yes	(1) yes	(1) yes	(1) yes	(1) yes	(0) no	(1) yes	(1) yes	(5) postgraduate/university	direct		67.6	158	(0) negative	(1) negative	excision biopsy	(1) no	invasive ductal carcinomawith papillary component	(1) ER+/PR+/HER2-	Ki67>=20	2	core biopsy	excision biopsy	(1) no	(1) yes	(1) yes	(1) had chemo	(4) stage 2b	(1) primary/neoadjuvant	excision biopsy	(2) luminal b
154	XX	(2) black	(1) never married	unemployed	1	(3) 2nd degree relatives	(1) yes	(0) false	(0) false	(0) false	(0) false	(0) false	(0) false	32.3	(3) home is owned by your parents/relatives/children	(0) no	(0) no	(0) no	(1) yes	(1) yes	(0) no	(1) yes	(1) yes	(18) grade 11	direct	Grandmother and 2 x aunts	87	164	(1) positive	(2) positive	(1) core biopsy	(1) no	invasive carcinoma nst	(1) ER+/PR+/HER2-	Ki67>=20	3	(1) core biopsy	core biopsy	(2) yes	(0) no	(1) yes	(1) had chemo	(8) stage 4	(1) primary/neoadjuvant	mastectomy	(3) her_2 enriched
155	XX	(2) black	(1) never married	unemployed	1	(1) no	(0) no	(0) false	(0) false	(0) false	(0) false	(0) false	(0) false	38.6	(2) rent your home	(0) no	(0) no	(0) no	(0) no	(0) no	(0) no	(1) yes	(1) yes	(19) grade 12	indirect		109	168	(0) negative	(1) negative	(1) core biopsy	(1) no	invasive breast carcinoma of no special type	incomplete	Ki67>=20	2	(1) core biopsy	mastectomy	(2) yes	(0) no	(1) yes	(1) had chemo	(6) stage 3b	(1) primary/neoadjuvant	mastectomy
156	XX	(2) black	(1) never married	(2) employment fulltime	2	(1) no	(0) no	(1) true	(0) false	(0) false	(0) false	(0) false	(0) false	40.8	(3) home is owned by your parents/relatives/children	(0) no	(1) yes	(0) no	(1) yes	(1) yes	(0) no	(1) yes	(1) yes	(18) grade 11	indirect		98	155	(0) negative	(1) negative	(1) core biopsy	(1) no	invasive breast carcinoma	(1) ER+/PR+/HER2-	Ki67>=20	3	(1) core biopsy	mastectomy	(1) no	(1) yes	(1) yes	(1) had chemo	(5) stage 3a	(1) primary/neoadjuvant	mastectomy	(2) luminal b
157	XX	(2) black	(6) in a relationship	unemployed	1	(3) 2nd degree relatives	(1) yes	(0) false	(0) false	(0) false	(0) false	(0) false	(0) false	29.6	(5) live in someone elses home(children, family, friends)	(0) no	(0) no	(0) no	(1) yes	(0) no	(0) no	(1) yes	(1) yes	(18) grade 11	indirect	grandmother bc.	71	155	(1) positive	(2) positive	(1) core biopsy	(1) no	invasive ductal carcinoma	(1) ER+/PR+/HER2-	Ki67<20	not done	(1) core biopsy				(0) no	(1) had chemo	(8) stage 4	(3) metastatic	ND	(1) luminal a
158	XX	(2) black	(6) in a relationship	(2) employment fulltime	1	(1) no	(0) no	(1) true	(0) false	(0) false	(0) false	(0) false	(0) false	23.2	(2) rent your home	(0) no	(0) no	(0) no	(1) yes	(0) no	(0) no	(1) yes	(1) yes	(17) grade 10	direct		67.9	171	(1) positive	(2) positive	(1) core biopsy	(1) no	invasive breast ca nst	(1) ER+/PR+/HER2-	Ki67>=20	2	(1) core biopsy				(0) no	(1) had chemo	(8) stage 4	(1) primary/neoadjuvant	ND	(4) triple negative
159	XX	(2) black	(1) never married	(2) employment fulltime	2	(1) no	(0) no	(1) true	(0) false	(0) false	(0) false	(0) false	(0) false		(3) home is owned by your parents/relatives/children	(0) no	(1) yes	(0) no	(1) yes	(1) yes	(0) no	(1) yes	(1) yes	(19) grade 12	indirect				(0) negative	(1) negative	mastectomy	(1) no	invasive ductal carcinoma	(4) triple negative		3	core biopsy	mastectomy	(1) no	(1) yes	(1) yes	(1) had chemo	(3) stage 2a	(2) adjuvant	mastectomy	(2) luminal b
160	XX	(2) black	(1) never married	unemployed	1	(1) no	(0) no	(1) true	(0) false	(0) false	(0) false	(0) false	(0) false	26.1	(1) own your home	(0) no	(0) no	(0) no	(1) yes	(1) yes	(0) no	(1) yes	(1) yes	(19) grade 12	indirect		68.6	162	(0) negative	(1) negative	(1) core biopsy	(1) no	invasive carcinoma nos	(2) ER+/PR+/HER2+	Ki67>=20	2	(1) core biopsy				(0) no	(0) no chemo	(3) stage 2a		ND	(2) luminal b
161	XX	(2) black	(1) never married	unemployed	1	(1) no	(0) no	(1) true	(0) false	(0) false	(0) false	(0) false	(0) false	48.7	(2) rent your home	(0) no	(0) no	(0) no	(0) no	(0) no	(1) yes	(0) no	(1) yes	(16) grade 9	direct		120	157	(0) negative	(1) negative	(1) core biopsy	(1) no	invasive carcinoma of no specific subtype	(3) her_2 enriched	Ki67>=20	2	(1) core biopsy				(0) no	(0) no chemo	(6) stage 3b		ND	(3) her_2 enriched
162	XX	(2) black	(1) never married	unemployed	1	(1) no	(0) no	(1) true	(0) false	(0) false	(0) false	(0) false	(0) false	23.3	(3) home is owned by your parents/relatives/children	(0) no	(1) yes	(0) no	(1) yes	(0) no	(0) no	(1) yes	(1) yes	(17) grade 10	indirect		59	159	(1) positive	(2) positive	(4) mastectomy	(1) no	invasive ductal carcinoma	(2) ER+/PR+/HER2+	Ki67>=20	3	core biopsy	(4) mastectomy	(1) no	(1) yes	(1) yes	(1) had chemo	(1) stage 1a	(2) adjuvant	mastectomy	(2) luminal b
163	XX	(2) black	(6) in a relationship	(2) employment fulltime	2	(1) no	(0) no	(1) true	(0) false	(0) false	(0) false	(0) false	(0) false	24.3	(2) rent your home	(0) no	(0) no	(0) no	(0) no	(0) no	(0) no	(1) yes	(1) yes	(4) technical college/professional school	direct		50.4	144	(0) negative	(1) negative	(1) core biopsy	(1) no	invasive mammary carcinoma	(2) ER+/PR+/HER2+	Ki67>=20	2	(1) core biopsy	mastectomy	(1) no	(1) yes	(1) yes	(1) had chemo	(3) stage 2a	(2) adjuvant	mastectomy	(2) luminal b
164	XX	(2) black	(3) divorced	unemployed	3	(1) no	(0) no	(0) false	(0) false	(0) false	(0) false	(0) false	(0) false	34.7	(1) own your home	(0) no	(0) no	(0) no	(1) yes	(0) no	(0) no	(1) yes	(1) yes	(3) high school(std6 to matric)	indirect		78	150	(1) positive	(2) positive	(1) core biopsy	(1) no	invasive ductal carcinoma	(1) ER+/PR+/HER2-	Ki67>=20	2	(1) core biopsy	mastectomy	(2) yes	(0) no	(1) yes	(1) had chemo	(6) stage 3b	(1) primary/neoadjuvant	mastectomy	(2) luminal b
165	XX	(2) black	(2) married	unemployed	2	(1) no	(0) no	(0) false	(0) false	(0) false	(0) false	(0) false	(0) false	31.3	(1) own your home	(0) no	(1) yes	(0) no	(1) yes	(1) yes	(0) no	(1) yes	(1) yes	(5) postgraduate/university	indirect		76.1	156	(0) negative	(1) negative	(1) core biopsy		no special type	(1) ER+/PR+/HER2-	Ki67>=20	3	(1) core biopsy				(0) no	(1) had chemo	(6) stage 3b	(1) primary/neoadjuvant	ND	(2) luminal b
166	XX	(2) black	(1) never married	(4) employed on temporary basis	3	(1) no	(0) no	(1) true	(0) false	(0) false	(0) false	(0) false	(0) false	36.1	(2) rent your home	(0) no	(0) no	(0) no	(1) yes	(0) no	(0) no	(1) yes	(3) i can read a little bit	(17) grade 10	indirect		96	163	(1) positive	(2) positive	(1) core biopsy	(1) no	invasive ductal carcinoma	(1) ER+/PR+/HER2-	Ki67>=20	2	(1) core biopsy				(0) no	(1) had chemo	(8) stage 4	(1) primary/neoadjuvant	ND	(2) luminal b
167	XX	(2) black	(4) widowed	(3) self-employed	4	(2) 1st degree relatives	(1) yes	(0) false	(0) false	(0) false	(0) false	(0) false	(0) false		(2) rent your home	(0) no	(1) yes	(0) no	(0) no	(0) no	(0) no	(1) yes	(2) no	(1) informal only	direct	Father had breast Ca			(0) negative	(2) positive	(1) core biopsy	(1) no	invasive ductal carcinoma	(3) her_2 enriched	Ki67>=20	3	(1) core biopsy				(0) no	(1) had chemo	(8) stage 4	(1) primary/neoadjuvant	ND	(2) luminal b
168	XX	(2) black	(1) never married	unemployed	2	(1) no	(0) no	(0) false	(0) false	(0) false	(1) true	(0) false	(0) false	30.6	(3) home is owned by your parents/relatives/children	(0) no	(0) no	(0) no	(1) yes	(0) no	(0) no	(1) yes	(1) yes	(18) grade 11	indirect		76.3	158	(0) negative	(1) negative	(1) core biopsy	(1) no	dcis	(1) ER+/PR+/HER2-	ki67<20	3	(1) core biopsy	mastectomy	(1) no	(1) yes	(1) yes	(1) had chemo	(5) stage 3a	(2) adjuvant	mastectomy	(2) luminal b
169	XX	(2) black	(2) married	unemployed	2	(1) no	(0) no	(0) false	(0) false	(0) false	(0) false	(0) false	(0) false	40.5	(2) rent your home	(1) yes	(1) yes	(0) no	(1) yes	(0) no	(0) no	(1) yes	(1) yes	(4) technical college/professional school	direct		110.3	165	(0) negative	(1) negative	(1) core biopsy	(1) no	infiltrating duct carcinoma	(1) ER+/PR+/HER2-	Ki67>=20	3	(1) core biopsy				(0) no	(1) had chemo	(5) stage 3a	(1) primary/neoadjuvant	ND	(3) her_2 enriched
170	XX	(2) black	(1) never married	(4) employed on temporary basis		(1) no	(0) no	(0) false	(0) false	(0) false	(0) false	(0) false	(0) false	22.3	(1) own your home	(0) no	(0) no	(0) no	(0) no	(0) no	(1) yes	(0) no	(1) yes	(3) high school(std6 to matric)	indirect		60.6	165	(1) positive	(2) positive	(1) core biopsy	(1) no	mammary carcinoma with a prominent mucinous component.	(1) ER+/PR+/HER2-	ki67<20	2	(1) core biopsy				(0) no	(1) had chemo	(5) stage 3a	(1) primary/neoadjuvant	ND	(2) luminal b
171	XX	(2) black	(2) married	(6) retired	2	(1) no	(0) no	(0) false	(0) false	(0) false	(1) true	(0) false	(0) false	35.2	(1) own your home	(1) yes	(1) yes	(1) yes	(1) yes	(0) no	(0) no	(1) yes	(1) yes	(3) high school(std6 to matric)	direct		82.3	153	(0) negative	(1) negative	(1) core biopsy	(1) no	an invasive carcinoma of no special type	(1) ER+/PR+/HER2-	Ki67<20	2	(1) core biopsy	mastectomy	(1) no	(1) yes	(1) yes	(1) had chemo	(3) stage 2a	(2) adjuvant	mastectomy	(1) luminal a
172	XX	(2) black	(2) married	unemployed	3	(1) no	(0) no	(0) false	(0) false	(0) false	(0) false	(0) false	(0) false	37.4	(2) rent your home	(0) no	(1) yes	(0) no	(1) yes	(1) yes	(0) no	(1) yes	(1) yes	(4) technical college/professional school	indirect		91.1	156	(0) negative	(1) negative	(1) core biopsy	(1) no	invasive carcinoma of no special type.	(2) ER+/PR+/HER2+	Ki67>=20	3	(1) core biopsy	mastectomy	(2) yes	(0) no	(1) yes	(1) had chemo	(8) stage 4	(1) primary/neoadjuvant	mastectomy	(2) luminal b
173	XX	(2) black	(6) in a relationship	unemployed	3	(1) no	(0) no	(1) true	(0) false	(0) false	(0) false	(0) false	(0) false	19.8	(1) own your home	(0) no	(0) no	(0) no	(0) no	(0) no	(1) yes	(0) no	(1) yes	(2) primary school(sub-a to std 5)	direct		50.6	160	(1) positive	(2) positive	(1) core biopsy	(1) no	invasive ductal carcinoma	(1) ER+/PR+/HER2-	Ki67>=20	not done	(1) core biopsy				(0) no	(1) had chemo	(8) stage 4	(3) metastatic	ND	(2) luminal b
174	XX	(2) black	(2) married	unemployed	1	(2) 1st degree relatives	(1) yes	(1) true	(0) false	(0) false	(0) false	(0) false	(0) false	21.9	(2) rent your home	(1) yes	(1) yes	(0) no	(1) yes	(1) yes	(0) no	(1) yes	(1) yes	(3) high school(std6 to matric)	indirect	Mother - dx in 50s, grandmother- +50yrs	58.2	163	(0) negative	(1) negative	(1) core biopsy	(1) no	invasive ductal carcinoma	(1) ER+/PR+/HER2-	Ki67>=20	2	(1) core biopsy	wide local excision	(1) no	(1) yes	(1) yes	(0) no chemo	(3) stage 2a		mastectomy	(1) luminal a
175	XX	(1) asian	(2) married	(2) employment fulltime	1	(1) no	(0) no	(0) false	(0) false	(0) false	(0) false	(0) false	(0) false	27.4	(1) own your home	(1) yes	(1) yes	(0) no	(1) yes	(1) yes	(0) no	(1) yes	(1) yes	(19) grade 12	indirect		72	162	(0) negative	(1) negative	(1) core biopsy	(1) no	invasive ductal carcinoma	(1) ER+/PR+/HER2-	Ki67<20	not done	(1) core biopsy	wide local excision	(2) yes	(0) no	(1) yes	(1) had chemo	(3) stage 2a	(1) primary/neoadjuvant	wide local excision	(2) luminal b
176	XX	(2) black	(6) in a relationship	unemployed		(1) no	(0) no	(0) false	(0) false	(0) false	(0) false	(0) false	(0) false	50.6	(3) home is owned by your parents/relatives/children	(0) no	(1) yes	(0) no	(1) yes	(1) yes	(0) no	(1) yes	(1) yes	(19) grade 12	direct		118.5	153	(0) negative	(1) negative	(1) core biopsy	(1) no	invasive ductal carcinoma of no special type	(1) ER+/PR+/HER2-	Ki67>=20	2	(1) core biopsy	wide local excision	(2) yes	(0) no	(1) yes	(1) had chemo	(4) stage 2b	(1) primary/neoadjuvant	wide local excision	(2) luminal b
177	XX	(2) black	(1) never married	unemployed	3	(1) no	(0) no	(0) false	(0) false	(0) false	(0) false	(0) false	(0) false	37.7	(5) live in someone elses home(children, family, friends)	(0) no	(0) no	(0) no	(1) yes	(0) no	(1) yes	(0) no	(1) yes	(3) high school(std6 to matric)	direct		109	170	(0) negative	(1) negative	(1) core biopsy	(1) no	invasive carcinoma of no special type	(2) ER+/PR+/HER2+	Ki67>=20	3	(1) core biopsy	mastectomy	(2) yes	(0) no	(1) yes	(1) had chemo	(5) stage 3a	(1) primary/neoadjuvant	mastectomy	(2) luminal b
178	XX	(2) black	(1) never married	(2) employment fulltime	2	(1) no	(0) no	(0) false	(0) false	(0) false	(0) false	(0) false	(0) false	29.9	(1) own your home	(1) yes	(1) yes	(1) yes	(1) yes	(1) yes	(0) no	(1) yes	(1) yes	(19) grade 12	direct		80.3	164	(0) negative	(1) negative	(1) core biopsy	(1) no	invasive lobular carcinoma	(2) ER+/PR+/HER2+	Ki67>=20	2	(1) core biopsy	mastectomy	(2) yes	(0) no	(1) yes	(1) had chemo	(4) stage 2b	(1) primary/neoadjuvant	mastectomy	(2) luminal b
179	XX	(2) black	(2) married	(2) employment fulltime	1	(1) no	(0) no	(1) true	(0) false	(0) false	(0) false	(0) false	(0) false	27.3	(1) own your home	(0) no	(0) no	(0) no	(0) no	(0) no	(0) no	(1) yes	(1) yes	(19) grade 12	indirect		69.9	160	(1) positive	(2) positive	(1) core biopsy	(1) no	invasive ductal carcinoma	(1) ER+/PR+/HER2-	ki67<20	2	(1) core biopsy				(0) no	(1) had chemo	(4) stage 2b	(1) primary/neoadjuvant	ND	(2) luminal b
180	XX	(1) asian	(2) married	(2) employment fulltime	3	(1) no	(0) no	(0) false	(0) false	(1) true	(1) true	(0) false	(0) false	35.7	(3) home is owned by your parents/relatives/children	(1) yes	(1) yes	(1) yes	(1) yes	(1) yes	(0) no	(1) yes	(1) yes	(4) technical college/professional school	indirect		76	146	(0) negative	(1) negative	(1) core biopsy	(1) no	invasive ductal carcinoma	(2) ER+/PR+/HER2+	ki67=>20	not done	(1) core biopsy				(0) no	(1) had chemo	(8) stage 4	(3) metastatic	ND	(2) luminal b
181	XX	(4) white	(2) married	unemployed	3	(1) no	(0) no	(0) false	(0) false	(0) false	(0) false	(0) false	(0) false	22.6	(1) own your home	(0) no	(0) no	(0) no	(0) no	(0) no	(0) no	(0) no	(1) yes	(17) grade 10	indirect		55	156	(1) positive	(2) positive	(1) core biopsy	(1) no	invasive ductal carcinoma	(1) ER+/PR+/HER2-	ki67=>20	not done	(1) core biopsy				(0) no	(1) had chemo	(8) stage 4	(3) metastatic	ND	(2) luminal b
182	XX	(2) black	(1) never married	unemployed	2	(1) no	(0) no	(0) false	(0) false	(0) false	(0) false	(0) false	(0) false	26.3	(3) home is owned by your parents/relatives/children	(0) no	(0) no	(0) no	(1) yes	(0) no	(0) no	(1) yes	(1) yes	(19) grade 12	indirect		67.4	160	(1) positive	(2) positive	(1) core biopsy	(1) no	invasive ductal carcinoma	(4) triple negative		2	(1) core biopsy				(0) no	(1) had chemo	(6) stage 3b	(1) primary/neoadjuvant	ND	(2) luminal b
183	XX	(2) black	(2) married	(2) employment fulltime	2	(3) 2nd degree relatives	(1) yes	(0) false	(0) false	(0) false	(0) false	(0) false	(0) false	23.8	(1) own your home	(1) yes	(0) no	(0) no	(0) no	(1) yes	(0) no	(1) yes	(1) yes	(3) high school(std6 to matric)	indirect	maternal aunt	63.3	163	(1) positive	(2) positive	(1) core biopsy	(1) no	ductal carcinoma	(2) ER+/PR+/HER2+	Ki67<20	2	(1) core biopsy	wide local excision	(1) no	(1) yes	(1) yes	(1) had chemo	(3) stage 2a	(2) adjuvant	wide local excision	(4) triple negative
184	XX	(2) black	(1) never married	unemployed	1	(1) no	(0) no	(1) true	(1) true	(0) false	(0) false	(0) false	(0) false	23.1	(3) home is owned by your parents/relatives/children	(0) no	(0) no	(0) no	(0) no	(0) no	(1) yes	(1) yes	(1) yes	(18) grade 11	indirect		70.73	175	(0) negative	(1) negative	(1) core biopsy	(1) no	ductal	(1) ER+/PR+/HER2-		2	(1) core biopsy	mastectomy	(2) yes	(0) no	(1) yes	(1) had chemo	(4) stage 2b	(1) primary/neoadjuvant	mastectomy	(4) triple negative
185	XX	(2) black	(6) in a relationship	(4) employed on temporary basis	2	(1) no	(0) no	(0) false	(0) false	(0) false	(0) false	(0) false	(0) false	18.7	(2) rent your home	(0) no	(1) yes	(0) no	(1) yes	(0) no	(0) no	(1) yes	(1) yes	(3) high school(std6 to matric)	direct		45	155	(1) positive	(2) positive	(1) core biopsy	(1) no	infiltrating duct carcinoma	(4) triple negative	Ki67>=20	2	(1) core biopsy				(0) no	(1) had chemo	(7) stage 3c	(1) primary/neoadjuvant	ND	(2) luminal b
186	XX	(1) asian	(2) married	(2) employment fulltime	3	(3) 2nd degree relatives	(1) yes	(1) true	(1) true	(0) false	(0) false	(0) false	(0) false	26.6	(1) own your home	(1) yes	(1) yes	(0) no	(1) yes	(1) yes	(0) no	(1) yes	(1) yes	(18) grade 11	indirect	Maternal aunt	75.9	169	(0) negative	(1) negative	(1) core biopsy	(1) no	invasive ductal carcinoma- nos	(1) ER+/PR+/HER2-	Ki67>=20	2	(1) core biopsy	wide local excision	(2) yes	(0) no	(1) yes	(1) had chemo	(3) stage 2a	(1) primary/neoadjuvant	wide local excision	(2) luminal b
187	XX	(2) black	(2) married	(4) employed on temporary basis	3	(1) no	(0) no	(0) false	(0) false	(0) false	(0) false	(0) false	(0) false	23	(1) own your home	(1) yes	(1) yes	(1) yes	(0) no	(0) no	(1) yes	(1) yes	(1) yes	(3) high school(std6 to matric)	direct		61.1	163	(1) positive	(2) positive	(1) core biopsy	(1) no	invasive ductal carcinoma	(4) triple negative	Ki67>=20	2	(1) core biopsy	excision biopsy	(1) no	(1) yes	(1) yes	(1) had chemo	(3) stage 2a	(2) adjuvant	excision biopsy	(2) luminal b
188	XX	(2) black	(1) never married	unemployed	1	(1) no	(0) no	(0) false	(0) false	(0) false	(0) false	(0) false	(0) false	26.2	(3) home is owned by your parents/relatives/children	(0) no	(1) yes	(0) no	(1) yes	(0) no	(0) no	(1) yes	(1) yes	(19) grade 12	indirect		73	167	(0) negative	(1) negative	(1) core biopsy	(1) no	invasive ductal carcinoma	(1) ER+/PR+/HER2-	Ki67>=20	2	(1) core biopsy	mastectomy	(2) yes	(0) no	(1) yes	(1) had chemo	(4) stage 2b	(1) primary/neoadjuvant	mastectomy	(2) luminal b
189	XX	(3) coloured	(2) married	(2) employment fulltime	2	(1) no	(0) no	(1) true	(1) true	(0) false	(0) false	(0) false	(0) false	50.7	(5) live in someone elses home(children, family, friends)	(1) yes	(1) yes	(0) no	(1) yes	(1) yes	(0) no	(1) yes	(1) yes	(19) grade 12	indirect		138.1	165	(0) negative	(1) negative	(1) core biopsy	(1) no	invasive ductal carcinoma nst	(1) ER+/PR+/HER2-	Ki67>=20	2	(1) core biopsy	mastectomy	(2) yes	(0) no	(1) yes	(1) had chemo	(5) stage 3a	(1) primary/neoadjuvant	mastectomy	(2) luminal b
190	XX	(2) black	(2) married	(2) employment fulltime	2	(1) no	(0) no	(0) false	(0) false	(0) false	(0) false	(0) false	(0) false	32.4	(1) own your home	(1) yes	(1) yes	(0) no	(1) yes	(0) no	(0) no	(1) yes	(1) yes	(3) high school(std6 to matric)	direct		83	160	(0) negative	(2) positive	(1) core biopsy	(1) no	invasive mammary carcinoma of no special type	(2) ER+/PR+/HER2+	Ki67>=20	3	(1) core biopsy				(0) no	(1) had chemo	(8) stage 4	(1) primary/neoadjuvant	ND	(2) luminal b
191	XX	(2) black	(6) in a relationship	unemployed	2	(2) 1st degree relatives	(1) yes	(0) false	(0) false	(0) false	(1) true	(0) false	(0) false	32.3	(3) home is owned by your parents/relatives/children	(1) yes	(0) no	(0) no	(1) yes	(1) yes	(0) no	(1) yes	(1) yes	(3) high school(std6 to matric)	indirect	Sister and mother	89	166	(0) negative	(1) negative	(1) core biopsy	(1) no	invasive mammary carcinoma	(1) ER+/PR+/HER2-	Ki67>=20	3	(1) core biopsy	mastectomy	(1) no	(1) yes	(1) yes	(1) had chemo	(3) stage 2a	(2) adjuvant	mastectomy	(2) luminal b
192	XX	(2) black	(1) never married	(2) employment fulltime	2	(1) no	(0) no	(0) false	(0) false	(0) false	(0) false	(0) false	(0) false	25.1	(1) own your home	(0) no	(1) yes	(0) no	(1) yes	(0) no	(0) no	(1) yes	(1) yes	(18) grade 11	indirect		66	162	(0) negative	(1) negative	(1) core biopsy	(1) no	invasive ductal carcinoma	(2) ER+/PR+/HER2+	Ki67>=20	2	(1) core biopsy				(0) no	(1) had chemo	(7) stage 3c	(1) primary/neoadjuvant	ND	(2) luminal b
193	XX	(2) black	(2) married	(6) retired	2	(1) no	(0) no	(1) true	(0) false	(0) false	(1) true	(0) false	(0) false	33	(1) own your home	(1) yes	(1) yes	(0) no	(1) yes	(1) yes	(0) no	(1) yes	(1) yes	(3) high school(std6 to matric)	direct		73.3	149	(0) negative	(1) negative	(1) core biopsy	(1) no	invasive ductal carcinoma (pleomorphic subtype)	(1) ER+/PR+/HER2-	Ki67>=20	2	(1) core biopsy	mastectomy	(2) yes	(0) no	(1) yes	(1) had chemo	(6) stage 3b	(1) primary/neoadjuvant	mastectomy	(2) luminal b
194	XX	(2) black	(1) never married	(6) retired	1	(1) no	(0) no	(0) false	(0) false	(0) false	(0) false	(0) false	(0) false	26	(1) own your home	(0) no	(0) no	(0) no	(1) yes	(1) yes	(0) no	(1) yes	(2) no	(1) informal only	direct		70	164	(0) negative	(1) negative	(1) core biopsy	(1) no	invasive carcinoma of no special type with prominent mucinous component	(1) ER+/PR+/HER2-	Ki67<20	2	(1) core biopsy				(0) no	(0) no chemo	(1) stage 1a		ND	(2) luminal b
195	XX	(2) black	(1) never married	(2) employment fulltime	2	(1) no	(0) no	(1) true	(0) false	(0) false	(0) false	(0) false	(0) false	26.7	(2) rent your home	(1) yes	(1) yes	(0) no	(1) yes	(0) no	(0) no	(0) no	(1) yes	(3) high school(std6 to matric)	indirect		60	150	(0) negative	(2) positive	(1) core biopsy	(1) no	infiltrating ductal ca	(2) ER+/PR+/HER2+		2	(1) core biopsy				(0) no	(1) had chemo	(8) stage 4	(1) primary/neoadjuvant	ND	(4) triple negative
196	XX	(2) black	(2) married	unemployed	2	(3) 2nd degree relatives	(1) yes	(1) true	(0) false	(0) false	(0) false	(0) false	(0) false	33.6	(2) rent your home	(0) no	(0) no	(0) no	(1) yes	(0) no	(0) no	(1) yes	(1) yes	(17) grade 10	indirect	Aunt	81.8	156	(0) negative	(0) not done/unknown	(1) core biopsy	(1) no	invasive carcinoma of no special type (nst	(4) triple negative	Ki67>=20	2	(1) core biopsy	wide local excision	(1) no	(1) yes	(1) yes	(1) had chemo	(3) stage 2a	(2) adjuvant	wide local excision	(1) luminal a
197	XX	(2) black	(6) in a relationship	unemployed	1	(3) 2nd degree relatives	(1) yes	(0) false	(0) false	(0) false	(0) false	(0) false	(0) false	23.6	(3) home is owned by your parents/relatives/children	(1) yes	(1) yes	(1) yes	(1) yes	(0) no	(1) yes	(1) yes	(1) yes	(3) high school(std6 to matric)	indirect	Maternal Aunt	59	158	(1) positive	(2) positive	(1) core biopsy	(1) no	ductal	(4) triple negative		2	(1) core biopsy	mastectomy	(2) yes	(0) no	(1) yes	(1) had chemo	(5) stage 3a	(1) primary/neoadjuvant	mastectomy	(2) luminal b
198	XX	(2) black	(4) widowed	(2) employment fulltime	11	(2) 1st degree relatives	(1) yes	(0) false	(0) false	(0) false	(1) true	(0) false	(0) false	33.3	(5) live in someone elses home(children, family, friends)	(1) yes	(1) yes	(1) yes	(1) yes	(1) yes	(0) no	(1) yes	(1) yes	(2) primary school(sub-a to std 5)	direct		86.2	161	(0) negative	(1) negative	(1) core biopsy	(1) no	invasive carcinoma of no special type	(1) ER+/PR+/HER2-	Ki67>=20	2	(1) core biopsy	mastectomy	(2) yes	(0) no	(1) yes	(1) had chemo	(5) stage 3a	(1) primary/neoadjuvant	mastectomy	(4) triple negative
199	XX	(2) black	(2) married	unemployed	4	(1) no	(0) no	(0) false	(0) false	(0) false	(0) false	(0) false	(0) false	28.7	(1) own your home	(0) no	(0) no	(0) no	(0) no	(0) no	(0) no	(0) no	(1) yes	(3) high school(std6 to matric)	direct		76.2	163	(0) negative	(1) negative	(1) core biopsy	(1) no	invasive high grade mammary ca	(2) ER+/PR+/HER2+	Ki67>=20	3	(1) core biopsy	mastectomy	(2) yes	(0) no	(1) yes	(1) had chemo	(5) stage 3a	(1) primary/neoadjuvant	mastectomy	(2) luminal b
200	XX	(2) black	(1) never married	unemployed	2	(1) no	(0) no	(1) true	(1) true	(0) false	(0) false	(0) false	(0) false	32.2	(1) own your home	(0) no	(0) no	(0) no	(1) yes	(0) no	(0) no	(1) yes	(1) yes	(15) grade 8	indirect		75.3	153	(1) positive	(2) positive	(1) core biopsy	(1) no	invasive ductal carcinoma	(1) ER+/PR+/HER2-	Ki67>=20	2	(1) core biopsy				(0) no	(0) no chemo	(5) stage 3a		ND	(2) luminal b
201	XX	(2) black	(1) never married	unemployed	2	(1) no	(0) no	(0) false	(1) true	(0) false	(0) false	(0) false	(0) false		(1) own your home	(0) no	(0) no	(0) no	(0) no	(0) no	(0) no	(1) yes	(1) yes	(14) grade 7	indirect				(1) positive	(2) positive	(1) core biopsy	(1) no	invasive carcinoma nos	(1) ER+/PR+/HER2-	ki67<20	2	(1) core biopsy	core biopsy	(1) no		(0) no	(0) no chemo	(8) stage 4		ND	(1) luminal a
202	XX	(2) black	(1) never married	unemployed	2	(2) 1st degree relatives	(1) yes	(0) false	(0) false	(0) false	(0) false	(0) false	(0) false	25.9	(3) home is owned by your parents/relatives/children	(0) no	(1) yes	(0) no	(1) yes	(0) no	(0) no	(1) yes	(1) yes	(19) grade 12	indirect	Mother and Grandmother	68	162	(0) negative	(1) negative	(1) core biopsy	(1) no	ductal	(1) ER+/PR+/HER2-	Ki67>=20	3	(1) core biopsy	mastectomy	(2) yes	(0) no	(1) yes	(1) had chemo	(6) stage 3b	(1) primary/neoadjuvant	mastectomy	(2) luminal b
203	XX	(2) black	(1) never married	(2) employment fulltime	1	(1) no	(0) no	(0) false	(0) false	(0) false	(0) false	(0) false	(0) false	36	(2) rent your home	(0) no	(0) no	(0) no	(1) yes	(0) no	(0) no	(1) yes	(1) yes	(19) grade 12	indirect		78.9	148	(1) positive	(2) positive	(1) core biopsy	(1) no	invasive ductal carcinoma	(2) ER+/PR+/HER2+		3	(1) core biopsy	mastectomy	(2) yes	(0) no	(1) yes	(1) had chemo	(6) stage 3b	(1) primary/neoadjuvant	mastectomy	(2) luminal b
204	XX	(1) asian	(2) married	unemployed	4	(1) no	(0) no	(0) false	(0) false	(0) false	(0) false	(0) false	(0) false	22.2	(1) own your home	(1) yes	(1) yes	(0) no	(1) yes	(1) yes	(0) no	(0) no	(1) yes	(3) high school(std6 to matric)	direct		60.4	165	(0) negative	(1) negative	(1) core biopsy	(1) no	invasive ductal carcinoma no special type	(1) ER+/PR+/HER2-	Ki67>=20	2	(1) core biopsy	mastectomy	(1) no	(1) yes	(1) yes	(1) had chemo	(3) stage 2a	(1) primary/neoadjuvant	mastectomy	(2) luminal b
205	XX	(2) black	(2) married	unemployed	4	(1) no	(0) no	(1) true	(0) false	(0) false	(0) false	(0) false	(0) false	39.1	(1) own your home	(0) no	(1) yes	(0) no	(1) yes	(1) yes	(0) no	(1) yes	(1) yes	(3) high school(std6 to matric)	direct		94	155	(0) negative	(1) negative	(1) core biopsy	(1) no	invasive ductal carcinoma	(2) ER+/PR+/HER2+	Ki67<20	1	(1) core biopsy	wide local excision	(1) no	(1) yes	(1) yes	(0) no chemo	(1) stage 1a		wide local excision	(2) luminal b
206	XX	(2) black	(1) never married	unemployed	2	(1) no	(0) no	(0) false	(0) false	(0) false	(1) true	(0) false	(0) false	28.4	(3) home is owned by your parents/relatives/children	(0) no	(0) no	(0) no	(0) no	(0) no	(0) no	(0) no	(1) yes	(19) grade 12	indirect		55.65	140	(1) positive	(2) positive	(1) core biopsy	(1) no	invasive ductal carcinoma	(4) triple negative	Ki67>=20	3	(1) core biopsy	mastectomy	(2) yes	(0) no	(1) yes	(1) had chemo	(4) stage 2b	(1) primary/neoadjuvant	mastectomy	(2) luminal b
207	XX	(2) black	(1) never married	unemployed	3	(1) no	(0) no	(0) false	(0) false	(0) false	(0) false	(0) false	(0) false	22.7	(2) rent your home	(0) no	(0) no	(0) no	(1) yes	(0) no	(0) no	(1) yes	(1) yes	(18) grade 11	indirect		51	150	(1) positive	(2) positive	(1) core biopsy	(1) no	invasive ductal carcinoma	incomplete	incomplete	3	(1) core biopsy	mastectomy	(2) yes	(0) no	(1) yes	(1) had chemo	(6) stage 3b	(1) primary/neoadjuvant	mastectomy	(2) luminal b
208	XX	(4) white	(2) married	unemployed	3	(1) no	(0) no	(0) false	(1) true	(0) false	(0) false	(0) false	(0) false	30.1	(3) home is owned by your parents/relatives/children	(1) yes	(1) yes	(0) no	(0) no	(0) no	(0) no	(0) no	(1) yes	(16) grade 9	direct		70.5	153	(0) negative	(1) negative	(1) core biopsy		invasive carcinoma with medullary features	(4) triple negative	Ki67>=20	3	(1) core biopsy				(0) no	(1) had chemo	(6) stage 3b	(1) primary/neoadjuvant	ND	(4) triple negative
209	XX	(2) black	(4) widowed	unemployed	2	(1) no	(0) no	(0) false	(0) false	(0) false	(1) true	(0) false	(0) false	34.6	(3) home is owned by your parents/relatives/children	(0) no	(0) no	(0) no	(1) yes	(0) no	(0) no	(1) yes	(1) yes	(15) grade 8	indirect		96.6	167	(0) negative	(1) negative	(1) core biopsy	(1) no	invasive ductal carcinoma	(1) ER+/PR+/HER2-	Ki67>=20	3	(1) core biopsy	mastectomy	(2) yes	(0) no	(1) yes	(1) had chemo	(6) stage 3b	(1) primary/neoadjuvant	mastectomy	not done
210	XX	(2) black	(1) never married	(4) employed on temporary basis	2	(1) no	(0) no	(0) false	(0) false	(0) false	(0) false	(0) false	(0) false	48.9	(2) rent your home	(1) yes	(1) yes	(0) no	(1) yes	(0) no	(0) no	(1) yes	(1) yes	(19) grade 12	indirect		110	150	(0) negative	(1) negative	(1) core biopsy	(1) no	invasive ductal carcinoma	(1) ER+/PR+/HER2-	Ki67>=20	3	(1) core biopsy	mastectomy	(2) yes	(0) no	(1) yes	(1) had chemo	(8) stage 4	(1) primary/neoadjuvant	mastectomy	(4) triple negative
211	XX	(2) black	(1) never married	(4) employed on temporary basis	5	(1) no	(0) no	(0) false	(0) false	(0) false	(0) false	(0) false	(0) false	20.7	(3) home is owned by your parents/relatives/children	(0) no	(0) no	(0) no	(0) no	(0) no	(0) no	(1) yes	(1) yes	(2) primary school(sub-a to std 5)	direct		62.8	174	(0) negative	(1) negative	(1) core biopsy	(1) no	invasive carcinoma of no special type	(1) ER+/PR+/HER2-	ki67<20	3	(1) core biopsy				(0) no	(1) had chemo	(8) stage 4	(3) metastatic	ND	(2) luminal b
212	XX	(2) black	(1) never married	unemployed		(3) 2nd degree relatives	(1) yes	(1) true	(1) true	(1) true	(1) true	(1) true	(0) false	19	(1) own your home	(0) no	(0) no	(0) no	(0) no	(0) no	(0) no	(1) yes	(1) yes	(17) grade 10	indirect	Paternal aunt	42.1	149	(1) positive	(2) positive	(1) core biopsy	(1) no	invasive ductal carcinoma	(4) triple negative	Ki67>=20	3	(1) core biopsy				(0) no	(1) had chemo	(8) stage 4	(1) primary/neoadjuvant	ND	(2) luminal b
213	XX	(3) coloured	(2) married	unemployed	5	(1) no	(0) no	(0) false	(0) false	(0) false	(0) false	(0) false	(0) false	28.7	(1) own your home	(1) yes	(1) yes	(1) yes	(1) yes	(1) yes	(0) no	(1) yes	(1) yes	(15) grade 8	direct		62.1	147	(0) negative	(1) negative	(1) core biopsy	(1) no	breast carcinoma	(1) ER+/PR+/HER2-	Ki67>=20	2	(1) core biopsy	wide local excision	(1) no	(1) yes	(1) yes	(1) had chemo	(4) stage 2b	(2) adjuvant	mastectomy	(2) luminal b
214	XX	(2) black	(1) never married	(3) self-employed	1	(1) no	(0) no	(1) true	(0) false	(0) false	(1) true	(0) false	(0) false	39.4	(3) home is owned by your parents/relatives/children	(0) no	(1) yes	(0) no	(1) yes	(1) yes	(0) no	(1) yes	(1) yes	(3) high school(std6 to matric)	indirect		93.4	154	(1) positive	(2) positive	incisional biopsy	(1) no	ductal	(1) ER+/PR+/HER2-	Ki67>=20	3	incisional biopsy	mastectomy	(1) no	(1) yes	(1) yes	(1) had chemo	(4) stage 2b	(2) adjuvant	mastectomy	(4) triple negative
215	XX	(2) black	(1) never married	(3) self-employed	1	(1) no	(0) no	(0) false	(0) false	(0) false	(1) true	(0) false	(0) false	35.2	(2) rent your home	(0) no	(1) yes	(0) no	(0) no	(0) no	(0) no	(1) yes	(1) yes	(3) high school(std6 to matric)	direct		88.9	159	(0) negative	(1) negative	(1) core biopsy	(1) no	metastatic adenocarcinoma	(4) triple negative	Ki67>=20	3	(1) core biopsy				(0) no	(1) had chemo	(8) stage 4	(3) metastatic	ND	(2) luminal b
216	XX	(2) black	(1) never married	unemployed	2	(1) no	(0) no	(0) false	(0) false	(0) false	(0) false	(0) false	(0) false	17.6	(5) live in someone elses home(children, family, friends)	(0) no	(0) no	(0) no	(1) yes	(0) no	(1) yes	(0) no	(1) yes	(14) grade 7	indirect		45	160	(1) positive	(2) positive	(1) core biopsy	(1) no	invasive carcinoma nos with mucinous component	(2) ER+/PR+/HER2+	Ki67>=20	2	(1) core biopsy				(0) no	(1) had chemo	(8) stage 4	(1) primary/neoadjuvant	ND	(2) luminal b
217	XX	(2) black	(1) never married	unemployed	3	(1) no	(0) no	(0) false	(0) false	(0) false	(0) false	(0) false	(0) false	27.4	(1) own your home	(0) no	(0) no	(0) no	(0) no	(0) no	(0) no	(1) yes	(1) yes	(2) primary school(sub-a to std 5)	direct		60	148	(0) negative	(1) negative	(1) core biopsy	(1) no	invasive carcinoma of no special type	(1) ER+/PR+/HER2-	Ki67>=20	2	(1) core biopsy				(0) no	(0) no chemo	(4) stage 2b		ND	(3) her_2 enriched
218	XX	(2) black	(6) in a relationship	unemployed	1	(1) no	(0) no	(0) false	(0) false	(0) false	(0) false	(0) false	(0) false	33.5	(3) home is owned by your parents/relatives/children	(0) no	(0) no	(0) no	(0) no	(0) no	(0) no	(0) no	(1) yes	(18) grade 11	indirect		102.65	175	(1) positive	(2) positive	(1) core biopsy	(1) no	ductal	(3) her_2 enriched	Ki67>=20	2	(1) core biopsy				(0) no	(1) had chemo	(8) stage 4	(3) metastatic	ND	(2) luminal b
219	XX	(4) white	(2) married	(6) retired	5	(1) no	(0) no	(0) false	(0) false	(0) false	(1) true	(0) false	(0) false	27.3	(1) own your home	(1) yes	(1) yes	(1) yes	(1) yes	(1) yes	(0) no	(1) yes	(1) yes	(3) high school(std6 to matric)	direct		64.7	154	(0) negative	(1) negative	(1) core biopsy	(1) no	there is no ductal carcinoma in-situ or malignancy in the section examined.	(1) ER+/PR+/HER2-	Ki67>=20	2	(1) core biopsy	mastectomy	(1) no	(1) yes	(1) yes	(0) no chemo	(1) stage 1a		mastectomy	(2) luminal b
220	XX	(2) black	(6) in a relationship	unemployed	2	(1) no	(0) no	(0) false	(0) false	(0) false	(0) false	(0) false	(0) false	31.5	(2) rent your home	(0) no	(0) no	(0) no	(1) yes	(1) yes	(0) no	(1) yes	(1) yes	(3) high school(std6 to matric)	indirect		80.7	160	(0) negative	(1) negative	(1) core biopsy	(1) no	invasive ductal carcinoma	(3) her_2 enriched	Ki67>=20	3	(1) core biopsy	mastectomy	(2) yes	(0) no	(1) yes	(1) had chemo	(6) stage 3b	(1) primary/neoadjuvant	mastectomy	(3) her_2 enriched
221	XX	(2) black	(4) widowed	(6) retired	1	(2) 1st degree relatives	(1) yes	(0) false	(0) false	(0) false	(0) false	(0) false	(0) false	28.1	(1) own your home	(0) no	(1) yes	(0) no	(1) yes	(1) yes	(0) no	(1) yes	(1) yes	(19) grade 12	direct	Mother, above 80 years	63.3	150	(0) negative	(1) negative	(1) core biopsy	(1) no	invasive ductal carcinoma	(2) ER+/PR+/HER2+	Ki67>=20	3	(1) core biopsy				(0) no	(1) had chemo	(5) stage 3a	(1) primary/neoadjuvant	ND	(1) luminal a
222	XX	(2) black	(3) divorced	(2) employment fulltime	5	(1) no	(0) no	(0) false	(0) false	(0) false	(1) true	(0) false	(0) false	35.7	(2) rent your home	(0) no	(0) no	(0) no	(0) no	(0) no	(0) no	(1) yes	(1) yes	(14) grade 7	direct		80.4	150	(0) negative	(1) negative	(1) core biopsy	(1) no	lobular carcinoma	(1) ER+/PR+/HER2-	Ki67>=20	3	(1) core biopsy				(0) no	(1) had chemo	(5) stage 3a	(1) primary/neoadjuvant	ND	(2) luminal b
223	XX	(2) black	(1) never married	unemployed	1	(1) no	(0) no	(1) true	(0) false	(0) false	(0) false	(0) false	(0) false	24.3	(2) rent your home	(0) no	(0) no	(0) no	(1) yes	(0) no	(0) no	(1) yes	(1) yes	(19) grade 12	indirect		57.6	154	(1) positive	(2) positive	(1) core biopsy	(1) no	invasive carcinoma of no special type	(1) ER+/PR+/HER2-	ki67<20	2	(1) core biopsy	mastectomy	(1) no	(1) yes	(1) yes	(1) had chemo	(5) stage 3a	(1) primary/neoadjuvant	mastectomy	(3) her_2 enriched
224	XX	(2) black	(6) in a relationship	(2) employment fulltime	1	(1) no	(0) no	(0) false	(0) false	(0) false	(0) false	(0) false	(0) false	28	(5) live in someone elses home(children, family, friends)	(1) yes	(1) yes	(0) no	(0) no	(1) yes	(0) no	(1) yes	(1) yes	(19) grade 12	indirect		75.4	164	(0) negative	(1) negative	(1) core biopsy	(1) no	invasive ductal carcinoma	(3) her_2 enriched	Ki67>=20	3	(1) core biopsy	mastectomy	(2) yes	(0) no	(1) yes	(1) had chemo	(5) stage 3a	(1) primary/neoadjuvant	mastectomy	(4) triple negative
225	XX	(2) black	(1) never married	unemployed	2	(1) no	(0) no	(0) false	(0) false	(0) false	(0) false	(0) false	(0) false	19.1	(3) home is owned by your parents/relatives/children	(0) no	(0) no	(0) no	(0) no	(0) no	(0) no	(0) no	(3) i can read a little bit	(13) grade 6	indirect		45.3	154	(1) positive	(2) positive	(1) core biopsy	(1) no	invasive ductal carcinoma	(4) triple negative	Ki67>=20	3	(1) core biopsy	mastectomy	(2) yes	(0) no	(1) yes	(1) had chemo	(5) stage 3a	(1) primary/neoadjuvant	mastectomy	(3) her_2 enriched
226	XX	(2) black	(2) married	(4) employed on temporary basis	3	(1) no	(0) no	(1) true	(0) false	(0) false	(1) true	(0) false	(0) false	38.8	(1) own your home	(1) yes	(1) yes	(1) yes	(1) yes	(1) yes	(0) no	(1) yes	(1) yes	(19) grade 12	indirect		99.3	160	(0) negative	(1) negative	(1) core biopsy	(1) no	invasive carcinoma nst	(1) ER+/PR+/HER2-	Ki67>=20	2	(1) core biopsy	wide local excision	(2) yes	(0) no	(1) yes	(1) had chemo	(6) stage 3b	(1) primary/neoadjuvant	wide local excision	(2) luminal b
227	XX	(2) black	(2) married	(2) employment fulltime	3	(3) 2nd degree relatives	(1) yes	(0) false	(0) false	(0) false	(0) false	(0) false	(0) false	36.7	(2) rent your home	(0) no	(0) no	(0) no	(1) yes	(1) yes	(0) no	(1) yes	(1) yes	(4) technical college/professional school	direct	her grandmother in Venda	85.9	153	(0) negative	(1) negative	(1) core biopsy		invasive carcinoma of no special type high grade solid ductal carcinoma in situ	(2) ER+/PR+/HER2+	Ki67>=20	2	(1) core biopsy				(0) no	(1) had chemo	(8) stage 4	(1) primary/neoadjuvant	ND	(2) luminal b
228	XX	(2) black	(1) never married	(3) self-employed	1	(1) no	(0) no	(0) false	(0) false	(0) false	(0) false	(0) false	(0) false	24	(5) live in someone elses home(children, family, friends)	(0) no	(0) no	(0) no	(1) yes	(0) no	(0) no	(1) yes	(1) yes	(18) grade 11	direct		60	158	(1) positive	(2) positive	(1) core biopsy	(1) no	invasive ductal carcinoma	(1) ER+/PR+/HER2-	ki67=>20	3	(1) core biopsy				(0) no	(1) had chemo	(4) stage 2b	(1) primary/neoadjuvant	ND	(2) luminal b
229	XX	(2) black	(6) in a relationship	(5) employed in the past/no longer employed		(1) no	(0) no	(1) true	(0) false	(1) true	(0) false	(0) false	(0) false	26.6	(3) home is owned by your parents/relatives/children	(1) yes	(1) yes	(1) yes	(1) yes	(1) yes	(0) no	(1) yes	(1) yes	(4) technical college/professional school	direct		66.4	158	(0) negative	(1) negative	(1) core biopsy	(1) no	infiltrating duct carcinoma	(1) ER+/PR+/HER2-	Ki67>=20	2	(1) core biopsy	mastectomy	(2) yes	(0) no	(1) yes	(1) had chemo	(5) stage 3a	(1) primary/neoadjuvant	mastectomy	(5) luminal unspecified
230	XX	(1) asian	(1) never married	(2) employment fulltime		(3) 2nd degree relatives	(1) yes	(1) true	(0) false	(0) false	(0) false	(0) false	(0) false	25.6	(3) home is owned by your parents/relatives/children	(1) yes	(1) yes	(1) yes	(1) yes	(1) yes	(0) no	(1) yes	(1) yes	(19) grade 12	indirect	paternal aunt at 50 years	63	157	(0) negative	(1) negative	(1) core biopsy	(1) no	invasive ductal carcinoma	(1) ER+/PR+/HER2-	Ki67>=20	3	(1) core biopsy	mastectomy	(2) yes	(0) no	(1) yes	(1) had chemo	(4) stage 2b	(1) primary/neoadjuvant	mastectomy	(2) luminal b
231	XX	(2) black	(6) in a relationship	unemployed	2	(1) no	(0) no	(0) false	(0) false	(0) false	(0) false	(0) false	(0) false	32.5	(2) rent your home	(0) no	(0) no	(0) no	(0) no	(0) no	(0) no	(1) yes	(1) yes	(3) high school(std6 to matric)	indirect		85.4	162	(0) negative	(1) negative	(1) core biopsy	(1) no	invasive lobular carcinoma mixed type.	(1) ER+/PR+/HER2-	Ki67>=20	2	(1) core biopsy	mastectomy	(1) no	(1) yes	(1) yes	(1) had chemo	(4) stage 2b	(2) adjuvant	mastectomy	(2) luminal b
232	XX	(2) black	(1) never married	(2) employment fulltime	1	(1) no	(0) no	(1) true	(1) true	(0) false	(0) false	(0) false	(0) false	18.4	(3) home is owned by your parents/relatives/children	(1) yes	(1) yes	(0) no	(1) yes	(1) yes	(0) no	(1) yes	(1) yes	(4) technical college/professional school	indirect		47	160	(0) negative	(1) negative	(1) core biopsy	(1) no	invasive ductal carcinoma	(1) ER+/PR+/HER2-		2	(1) core biopsy				(0) no	(1) had chemo	(8) stage 4	(3) metastatic	ND	(2) luminal b
233	XX	(2) black	(1) never married	(2) employment fulltime	2	(3) 2nd degree relatives	(1) yes	(1) true	(0) false	(0) false	(0) false	(0) false	(0) false	26.9	(2) rent your home	(0) no	(0) no	(0) no	(1) yes	(0) no	(0) no	(1) yes	(1) yes	(4) technical college/professional school	indirect	X 2 Maternal Aunts. One diagnosed after 50yrs.	60.6	150	(0) negative	(1) negative	(1) core biopsy	(1) no	invasive carcinoma of no special type	(1) ER+/PR+/HER2-	Ki67<20	2	(1) core biopsy	wide local excision	(1) no	(1) yes	(1) yes	(1) had chemo	(3) stage 2a	(2) adjuvant	wide local excision	(1) luminal a
234	XX	(2) black	(6) in a relationship	(2) employment fulltime	2	(1) no	(0) no	(0) false	(0) false	(0) false	(0) false	(0) false	(0) false	24.5	(2) rent your home	(0) no	(0) no	(0) no	(1) yes	(0) no	(0) no	(1) yes	(1) yes	(3) high school(std6 to matric)	indirect		64.3	162	(0) negative	(1) negative	(1) core biopsy	(1) no	invasive ductal carcinoma	(1) ER+/PR+/HER2-	Ki67>=20	3	(1) core biopsy	wide local excision	(2) yes	(0) no	(1) yes	(1) had chemo	(6) stage 3b	(1) primary/neoadjuvant	wide local excision	(2) luminal b
235	XX	(2) black	(1) never married	unemployed	1	(1) no	(0) no	(0) false	(0) false	(0) false	(0) false	(0) false	(0) false	24.7	(2) rent your home	(0) no	(0) no	(0) no	(0) no	(0) no	(0) no	(1) yes	(1) yes	(19) grade 12	indirect		57.9	153	(0) negative	(1) negative	(1) core biopsy	(1) no	invasive ductal carcinoma	(1) ER+/PR+/HER2-	Ki67>=20	3	(1) core biopsy				(0) no	(1) had chemo	(6) stage 3b	(1) primary/neoadjuvant	ND	(2) luminal b
236	XX	(2) black	(3) divorced	(2) employment fulltime	2	(2) 1st degree relatives	(1) yes	(0) false	(0) false	(0) false	(0) false	(0) false	(0) false	34.6	(1) own your home	(1) yes	(1) yes	(0) no	(1) yes	(0) no	(0) no	(1) yes	(1) yes	(17) grade 10	direct	Mother at age 67	85.3	157	(0) negative	(2) positive	(1) core biopsy	(1) no	invasive ca nst	(2) ER+/PR+/HER2+	Ki67>=20	2	(1) core biopsy	core biopsy	(1) no		(0) no	(1) had chemo	(4) stage 2b	(1) primary/neoadjuvant	ND	(2) luminal b
237	XX	(2) black	(6) in a relationship	unemployed	1	(1) no	(0) no	(0) false	(0) false	(0) false	(0) false	(0) false	(0) false	36.3	(3) home is owned by your parents/relatives/children	(0) no	(1) yes	(0) no	(1) yes	(1) yes	(0) no	(1) yes	(1) yes	(19) grade 12	direct		80.7	149	(0) negative	(1) negative	(1) core biopsy	(1) no	invasive ductal ca nos	(1) ER+/PR+/HER2-	Ki67>=20	3	(1) core biopsy	mastectomy	(2) yes	(0) no	(1) yes	(1) had chemo	(5) stage 3a	(1) primary/neoadjuvant	mastectomy	(2) luminal b
238	XX	(2) black	(1) never married	(4) employed on temporary basis	1	(1) no	(0) no	(1) true	(0) false	(0) false	(0) false	(0) false	(0) false	23.6	(3) home is owned by your parents/relatives/children	(0) no	(0) no	(0) no	(1) yes	(0) no	(0) no	(1) yes	(1) yes	(19) grade 12	indirect		65	166	(1) positive	(2) positive	(1) core biopsy	(1) no	invasive ductal carcinoma	(2) ER+/PR+/HER2+	Ki67>=20	3	(1) core biopsy				(0) no	(1) had chemo	(7) stage 3c	(1) primary/neoadjuvant	ND	(2) luminal b
239	XX	(2) black	(1) never married	(2) employment fulltime	1	(1) no	(0) no	(1) true	(0) false	(0) false	(0) false	(0) false	(0) false	18.5	(3) home is owned by your parents/relatives/children	(0) no	(0) no	(0) no	(1) yes	(0) no	(0) no	(1) yes	(1) yes	(5) postgraduate/university	indirect		48	161	(1) positive	(2) positive	(1) core biopsy	(1) no	invasive ductal carcinoma	(1) ER+/PR+/HER2-	ki67=>20	2	(1) core biopsy	wide local excision	(1) no	(1) yes	(1) yes	(1) had chemo	(3) stage 2a	(2) adjuvant	wide local excision	(2) luminal b
240	XX	(2) black	(1) never married	(2) employment fulltime	2	(1) no	(0) no	(1) true	(0) false	(0) false	(0) false	(0) false	(0) false	23.6	(3) home is owned by your parents/relatives/children	(1) yes	(0) no	(0) no	(1) yes	(1) yes	(0) no	(1) yes	(1) yes	(19) grade 12	indirect		59	158	(0) negative	(2) positive	(1) core biopsy	(1) no	invasive carcinoma nst	(1) ER+/PR+/HER2-	Ki67<20	3	(1) core biopsy	mastectomy	(1) no	(1) yes	(1) yes	(0) no chemo	(4) stage 2b		mastectomy	(1) luminal a
241	XX	(2) black	(6) in a relationship	(2) employment fulltime	3	(1) no	(0) no	(0) false	(0) false	(0) false	(0) false	(0) false	(0) false	35.6	(5) live in someone elses home(children, family, friends)	(1) yes	(1) yes	(1) yes	(1) yes	(1) yes	(0) no	(1) yes	(1) yes	(3) high school(std6 to matric)	direct		91.1	160	(0) negative	(1) negative	(1) core biopsy	(1) no	invasive ductal carcinoma of no special type.	(1) ER+/PR+/HER2-	Ki67<20	3	(1) core biopsy	mastectomy	(2) yes	(0) no	(1) yes	(1) had chemo	(5) stage 3a	(1) primary/neoadjuvant	mastectomy	(4) triple negative
242	XX	(1) asian	(2) married	unemployed	2	(1) no	(0) no	(1) true	(1) true	(0) false	(0) false	(0) false	(0) false	29.5	(1) own your home	(0) no	(0) no	(0) no	(1) yes	(0) no	(0) no	(1) yes	(1) yes	(19) grade 12	indirect		71.7	156	(0) negative	(1) negative	(1) core biopsy	(1) no	invasive ductal carcinoma	(4) triple negative	Ki67>=20	2	(1) core biopsy	mastectomy	(2) yes	(0) no	(1) yes	(1) had chemo	(7) stage 3c	(1) primary/neoadjuvant	mastectomy	(4) triple negative
243	XX	(2) black	(1) never married	unemployed	1	(1) no	(0) no	(0) false	(0) false	(0) false	(0) false	(0) false	(0) false	20.6	(3) home is owned by your parents/relatives/children	(1) yes	(0) no	(0) no	(1) yes	(0) no	(0) no	(0) no	(1) yes	(3) high school(std6 to matric)	indirect		54	162	(1) positive	(2) positive	(1) core biopsy	(1) no	mucinous	(1) ER+/PR+/HER2-	Ki67>=20	2	(1) core biopsy				(0) no	(1) had chemo	(8) stage 4	(3) metastatic	ND	(4) triple negative
244	XX	(2) black	(4) widowed	(6) retired	4	(1) no	(0) no	(0) false	(0) false	(1) true	(1) true	(0) false	(0) false	33.8	(1) own your home	(1) yes	(1) yes	(0) no	(1) yes	(1) yes	(0) no	(1) yes	(1) yes	(3) high school(std6 to matric)	direct		87.7	161	(0) negative	(1) negative	(1) core biopsy	(1) no	invasive ductal carcinoma	(1) ER+/PR+/HER2-	Ki67>=20	2	(1) core biopsy				(0) no	(1) had chemo	(6) stage 3b	(1) primary/neoadjuvant	ND	(2) luminal b
245	XX	(2) black	(2) married	(2) employment fulltime	2	(1) no	(0) no	(0) false	(0) false	(0) false	(0) false	(0) false	(0) false	39.2	(1) own your home	(1) yes	(1) yes	(1) yes	(1) yes	(1) yes	(0) no	(1) yes	(1) yes	(4) technical college/professional school	direct		88.2	150	(0) negative	(1) negative	(1) core biopsy	(1) no	invasive carcinoma of no special type	(2) ER+/PR+/HER2+	Ki67>=20	2	(1) core biopsy	wide local excision	(1) no	(1) yes	(1) yes	(1) had chemo	(3) stage 2a	(2) adjuvant	wide local excision	(2) luminal b
246	XX	(2) black	(1) never married	(2) employment fulltime	2	(3) 2nd degree relatives	(1) yes	(1) true	(0) false	(0) false	(0) false	(0) false	(0) false	36.1	(1) own your home	(0) no	(0) no	(0) no	(1) yes	(1) yes	(0) no	(1) yes	(1) yes	(17) grade 10	direct	Grandmother	92.4	160	(0) negative	(1) negative	(1) core biopsy	(1) no	invasive carcinoma of no special type	(2) ER+/PR+/HER2+	Ki67>=20	3	(1) core biopsy	wide local excision	(1) no	(1) yes	(1) yes	(1) had chemo	(3) stage 2a	(2) adjuvant	wide local excision	(2) luminal b
247	XX	(2) black	(2) married	(4) employed on temporary basis	2	(1) no	(0) no	(0) false	(0) false	(0) false	(0) false	(0) false	(0) false	30.8	(1) own your home	(0) no	(1) yes	(0) no	(1) yes	(0) no	(0) no	(1) yes	(1) yes	(19) grade 12	indirect		75	156	(1) positive	(2) positive	(1) core biopsy	(1) no	invasive ductal carcinoma	(2) ER+/PR+/HER2+	Ki67>=20	2	(1) core biopsy	mastectomy	(2) yes	(0) no	(1) yes	(1) had chemo	(6) stage 3b	(1) primary/neoadjuvant	mastectomy	(1) luminal a
248	XX	(2) black	(4) widowed	(4) employed on temporary basis	4	(3) 2nd degree relatives	(1) yes	(0) false	(0) false	(0) false	(0) false	(0) false	(0) false	18.2	(5) live in someone elses home(children, family, friends)	(1) yes	(1) yes	(0) no	(1) yes	(0) no	(0) no	(1) yes	(1) yes	(4) technical college/professional school	indirect	Paternal grandmother	45.5	158	(1) positive	(2) positive	(1) core biopsy		invasive ductal carcinoma of no special type	(1) ER+/PR+/HER2-	Ki67<20	2	(1) core biopsy				(0) no	(1) had chemo	(8) stage 4	(1) primary/neoadjuvant	ND	(2) luminal b
249	XX	(2) black	(4) widowed	(6) retired	7	(2) 1st degree relatives	(1) yes	(0) false	(0) false	(0) false	(0) false	(0) false	(0) false	28	(1) own your home	(1) yes	(1) yes	(1) yes	(1) yes	(0) no	(0) no	(1) yes	(1) yes	(6) unknown	indirect		73.5	162	(0) negative	(1) negative	(1) core biopsy	(1) no	dcis	(1) ER+/PR+/HER2-	Ki67>=20	2	(1) core biopsy	mastectomy	(1) no	(1) yes	(1) yes	(1) had chemo	(3) stage 2a	(2) adjuvant	mastectomy	(1) luminal a
250	XX	(2) black	(2) married	unemployed	2	(1) no	(0) no	(1) true	(0) false	(0) false	(1) true	(0) false	(0) false	32.9	(1) own your home	(0) no	(0) no	(0) no	(1) yes	(0) no	(0) no	(1) yes	(1) yes	(3) high school(std6 to matric)	indirect		84.3	160	(0) negative	(1) negative	(1) core biopsy	(1) no	invasive mammary carcinoma nst	(1) ER+/PR+/HER2-	Ki67<20	3	(1) core biopsy	mastectomy	(1) no	(1) yes	(1) yes	(1) had chemo	(3) stage 2a	(2) adjuvant	mastectomy	(1) luminal a
251	XX	(2) black	(6) in a relationship	unemployed	2	(1) no	(0) no	(0) false	(0) false	(0) false	(0) false	(0) false	(0) false	20.5	(5) live in someone elses home(children, family, friends)	(0) no	(1) yes	(0) no	(0) no	(0) no	(1) yes	(0) no	(1) yes	(15) grade 8	direct		45	148	(0) negative	(1) negative	(1) core biopsy	(1) no	invasuve breast ca nst	(1) ER+/PR+/HER2-	Ki67>=20	2	(1) core biopsy				(0) no	(0) no chemo	(8) stage 4		ND	(2) luminal b
252	XX	(2) black	(2) married	(2) employment fulltime	3	(1) no	(0) no	(0) false	(0) false	(0) false	(0) false	(0) false	(0) false	35.4	(1) own your home	(0) no	(0) no	(0) no	(0) no	(0) no	(0) no	(1) yes	(1) yes	(19) grade 12	indirect		90.7	160	(0) negative	(1) negative	(1) core biopsy	(1) no	invasive ductal carcinoma	(3) her_2 enriched	Ki67>=20	3	(1) core biopsy				(0) no	(1) had chemo	(8) stage 4	(1) primary/neoadjuvant	ND	(2) luminal b
253	XX	(2) black	(2) married	unemployed	2	(1) no	(0) no	(1) true	(0) false	(0) false	(0) false	(0) false	(0) false	30	(1) own your home	(0) no	(0) no	(0) no	(1) yes	(0) no	(1) yes	(1) yes	(3) i can read a little bit	(12) grade 5	indirect		75	158	(1) positive	(2) positive	mastectomy	(1) no	invasive ductal carcinoma	(1) ER+/PR+/HER2-	Ki67<20	1	core biopsy	mastectomy	(1) no	(1) yes	(1) yes	(1) had chemo	(3) stage 2a	(2) adjuvant	mastectomy	(2) luminal b
254	XX	(2) black	(6) in a relationship	unemployed	1	(1) no	(0) no	(0) false	(0) false	(0) false	(0) false	(0) false	(0) false	35.5	(2) rent your home	(0) no	(1) yes	(0) no	(1) yes	(0) no	(0) no	(1) yes	(1) yes	(19) grade 12	indirect		92	161	(1) positive	(2) positive	(1) core biopsy	(1) no	invasive ductal carcinoma	(1) ER+/PR+/HER2-	ki67=>20	2	(1) core biopsy	mastectomy	(2) yes	(0) no	(1) yes	(1) had chemo	(6) stage 3b	(1) primary/neoadjuvant	mastectomy	(3) her_2 enriched
255	XX	(2) black	(2) married	unemployed	1	(1) no	(0) no	(0) false	(0) false	(1) true	(0) false	(0) false	(0) false	31.7	(1) own your home	(0) no	(0) no	(0) no	(1) yes	(1) yes	(0) no	(1) yes	(1) yes	(18) grade 11	direct		86.3	165	(0) negative	(1) negative	(1) core biopsy	(1) no	invasive ductal carcinoma	(1) ER+/PR+/HER2-	Ki67>=20	3	(1) core biopsy	mastectomy	(2) yes	(0) no	(1) yes	(1) had chemo	(5) stage 3a	(1) primary/neoadjuvant	mastectomy	(2) luminal b
256	XX	(2) black	(1) never married	(2) employment fulltime	3	(1) no	(0) no	(1) true	(1) true	(0) false	(0) false	(0) false	(0) false	24.6	(3) home is owned by your parents/relatives/children	(0) no	(0) no	(0) no	(0) no	(1) yes	(1) yes	(1) yes	(1) yes	(19) grade 12	direct		56.9	152	(1) positive	(2) positive	(1) core biopsy	(1) no	invasive ductal carcinoma of no special type	(1) ER+/PR+/HER2-	Ki67>=20	2	(1) core biopsy				(0) no	(1) had chemo	(5) stage 3a	(1) primary/neoadjuvant	ND	(2) luminal b
257	XX	(2) black	(1) never married	unemployed	5	(1) no	(0) no	(1) true	(0) false	(0) false	(0) false	(0) false	(0) false		(1) own your home	(0) no	(0) no	(0) no	(0) no	(0) no	(1) yes	(0) no	(1) yes	(3) high school(std6 to matric)	indirect				(0) negative	(1) negative	(1) core biopsy	(1) no	invasive, poorly differentiated, ductal carcinoma, of no special type.	(1) ER+/PR+/HER2-	Ki67>=20	3	(1) core biopsy				(0) no	(0) no chemo	(8) stage 4		ND	(2) luminal b
258	XX	(2) black	(3) divorced	unemployed	8	(1) no	(0) no	(0) false	(0) false	(0) false	(1) true	(0) false	(0) false	29.2	(1) own your home	(0) no	(1) yes	(0) no	(1) yes	(0) no	(0) no	(1) yes	(1) yes	(3) high school(std6 to matric)	indirect		64	148	(0) negative	(1) negative	(1) core biopsy	(1) no	invasive ductal carcinoma	(4) triple negative	Ki67>=20	3	(1) core biopsy				(0) no	(1) had chemo	(6) stage 3b	(1) primary/neoadjuvant	ND	(2) luminal b
259	XX	(2) black	(1) never married	unemployed	1	(2) 1st degree relatives	(1) yes	(1) true	(1) true	(0) false	(0) false	(0) false	(0) false		(3) home is owned by your parents/relatives/children	(0) no	(0) no	(0) no	(1) yes	(1) yes	(0) no	(1) yes	(1) yes	(4) technical college/professional school	direct				(1) positive	(2) positive	(1) core biopsy	(1) no	invasive breast ca of no special type	(4) triple negative	Ki67>=20	3	(1) core biopsy	mastectomy	(2) yes	(0) no	(1) yes	(1) had chemo	(6) stage 3b	(1) primary/neoadjuvant	mastectomy	(2) luminal b
260	XX	(2) black	(6) in a relationship	unemployed	2	(1) no	(0) no	(1) true	(0) false	(0) false	(0) false	(0) false	(0) false	33.7	(2) rent your home	(0) no	(0) no	(0) no	(1) yes	(0) no	(0) no	(1) yes	(1) yes	(3) high school(std6 to matric)	direct		93	166	(0) negative	(1) negative	(1) core biopsy	(1) no	invasive ductal carcinoma	(2) ER+/PR+/HER2+	Ki67>=20	3	(1) core biopsy	mastectomy	(2) yes	(0) no	(1) yes	(1) had chemo	(5) stage 3a	(1) primary/neoadjuvant	mastectomy	(2) luminal b
261	XX	(2) black	(6) in a relationship	(4) employed on temporary basis	3	(1) no	(0) no	(0) false	(0) false	(0) false	(0) false	(0) false	(0) false	30	(2) rent your home	(0) no	(1) yes	(0) no	(1) yes	(0) no	(0) no	(1) yes	(1) yes	(19) grade 12	indirect		73.1	156	(0) negative	(1) negative	(1) core biopsy	(1) no	invasive duct carcinoma nos	(3) her_2 enriched	Ki67<20	3	(1) core biopsy				(0) no	(1) had chemo	(6) stage 3b	(1) primary/neoadjuvant	ND	(4) triple negative
262	XX	(2) black	(2) married	unemployed	3	(1) no	(0) no	(0) false	(0) false	(0) false	(0) false	(0) false	(0) false	36.2	(1) own your home	(0) no	(0) no	(0) no	(1) yes	(0) no	(0) no	(1) yes	(1) yes	(19) grade 12	direct		89.3	157	(0) negative	(1) negative	(1) core biopsy	(1) no	invasive ductal carcinoma	(1) ER+/PR+/HER2-	Ki67>=20	3	(1) core biopsy	mastectomy	(2) yes	(0) no	(1) yes	(1) had chemo	(5) stage 3a	(1) primary/neoadjuvant	mastectomy	(4) triple negative
263	XX	(2) black	(6) in a relationship	unemployed	2	(1) no	(0) no	(0) false	(0) false	(0) false	(0) false	(0) false	(0) false	33	(1) own your home	(0) no	(0) no	(0) no	(0) no	(0) no	(0) no	(0) no	(1) yes	(19) grade 12	direct		90.8	166	(0) negative	(1) negative	(1) core biopsy	(1) no	invasive ductal carcinoma	(4) triple negative	Ki67>=20	3	(1) core biopsy	mastectomy	(2) yes	(0) no	(1) yes	(1) had chemo	(5) stage 3a	(1) primary/neoadjuvant	mastectomy	(3) her_2 enriched
264	XX	(2) black	(3) divorced	unemployed	2	(3) 2nd degree relatives	(1) yes	(0) false	(0) false	(0) false	(1) true	(0) false	(0) false	29.8	(1) own your home	(1) yes	(1) yes	(1) yes	(1) yes	(1) yes	(1) yes	(1) yes	(1) yes	(5) postgraduate/university	indirect	Cousins	73.4	157	(0) negative	(1) negative	(1) core biopsy	(1) no	high grade ductal carcinoma in-situ	(2) ER+/PR+/HER2+	Ki67>=20	3	(1) core biopsy	mastectomy	(1) no	(1) yes	(1) yes	(1) had chemo	(5) stage 3a	(2) adjuvant	mastectomy	(2) luminal b
265	XX	(2) black	(1) never married	(4) employed on temporary basis	2	(2) 1st degree relatives	(1) yes	(0) false	(0) false	(0) false	(0) false	(0) false	(0) false	27	(2) rent your home	(0) no	(0) no	(0) no	(1) yes	(0) no	(0) no	(1) yes	(1) yes	(3) high school(std6 to matric)	indirect		64	154	(0) negative	(1) negative	(1) core biopsy	(1) no	invasive mammary carcinoma of no special type	(1) ER+/PR+/HER2-	Ki67>=20	3	(1) core biopsy	mastectomy	(1) no	(1) yes	(1) yes	(1) had chemo	(4) stage 2b	(2) adjuvant	mastectomy	(1) luminal a
266	XX	(4) white	(4) widowed	(6) retired	4	(1) no	(0) no	(0) false	(0) false	(0) false	(0) false	(0) false	(0) false	27.3	(1) own your home	(1) yes	(1) yes	(0) no	(0) no	(1) yes	(0) no	(1) yes	(1) yes	(3) high school(std6 to matric)	direct		73.4	164	(0) negative	(1) negative	(1) core biopsy	(1) no	invasive and moderately differentiated lobular carcinoma.	(1) ER+/PR+/HER2-	Ki67<20	2	(1) core biopsy	mastectomy	(1) no	(1) yes	(1) yes	(0) no chemo	(3) stage 2a		mastectomy	(3) her_2 enriched
267	XX	(2) black	(1) never married	unemployed		(1) no	(0) no	(0) false	(0) false	(0) false	(0) false	(0) false	(0) false	18.3	(1) own your home	(1) yes	(1) yes	(0) no	(1) yes	(0) no	(0) no	(1) yes	(1) yes	(18) grade 11	indirect		44	155	(1) positive	(2) positive	(1) core biopsy	(1) no	invasive ductal carcinoma nst	(1) ER+/PR+/HER2-	Ki67>=20	3	(1) core biopsy				(0) no	(1) had chemo	(7) stage 3c	(1) primary/neoadjuvant	ND	(2) luminal b
268	XX	(2) black	(6) in a relationship	(2) employment fulltime	1	(2) 1st degree relatives	(1) yes	(0) false	(0) false	(0) false	(0) false	(0) false	(0) false	25.1	(1) own your home	(0) no	(0) no	(0) no	(1) yes	(0) no	(0) no	(1) yes	(1) yes	(3) high school(std6 to matric)	direct	two aunts and a cousin	62.7	158	(0) negative	(1) negative	incisional biopsy	(1) no	invasive ductal ca of nipple ( pagets )	(3) her_2 enriched	Ki67>=20	2	incisional biopsy	ND	(3) ND		(0) no	(1) had chemo	(8) stage 4	(1) primary/neoadjuvant	ND	(3) her_2 enriched
269	XX	(2) black	(6) in a relationship	(4) employed on temporary basis	2	(1) no	(0) no	(0) false	(0) false	(0) false	(0) false	(1) true	(0) false	23.8	(3) home is owned by your parents/relatives/children	(0) no	(0) no	(0) no	(1) yes	(0) no	(0) no	(1) yes	(1) yes	(4) technical college/professional school	indirect		61	160	(0) negative	(1) negative	(1) core biopsy	(1) no	invasive ductal carcinoma	(1) ER+/PR+/HER2-	ki67=>20	2	(1) core biopsy	core biopsy	(2) yes	(0) no	(1) yes	(1) had chemo	(4) stage 2b	(1) primary/neoadjuvant	mastectomy	(2) luminal b
270	XX	(1) asian	(2) married	(2) employment fulltime	2	(3) 2nd degree relatives	(1) yes	(0) false	(1) true	(0) false	(0) false	(0) false	(0) false	33.8	(1) own your home	(1) yes	(1) yes	(1) yes	(1) yes	(1) yes	(0) no	(1) yes	(1) yes	(19) grade 12	direct	Maternal grandmother - 80s	71	145	(0) negative	(1) negative	(1) core biopsy	(1) no	invasive ductal carcinoma	(4) triple negative	Ki67>=20	not done	(1) core biopsy				(0) no	(1) had chemo	(8) stage 4	(3) metastatic	ND	(4) triple negative
271	XX	(2) black	(1) never married	unemployed	1	(1) no	(0) no	(1) true	(0) false	(0) false	(0) false	(0) false	(0) false	32.8	(3) home is owned by your parents/relatives/children	(1) yes	(1) yes	(0) no	(1) yes	(1) yes	(0) no	(1) yes	(1) yes	(18) grade 11	indirect		73.7	150	(0) negative	(1) negative	(1) core biopsy	(1) no	invasive ductal carcinoma nst	(1) ER+/PR+/HER2-	ki67<20	2	(1) core biopsy	wide local excision	(2) yes	(0) no	(1) yes	(1) had chemo	(6) stage 3b	(1) primary/neoadjuvant	wide local excision	(2) luminal b
272	XX	(2) black	(1) never married	unemployed	3	(1) no	(0) no	(0) false	(0) false	(0) false	(0) false	(0) false	(0) false	26.2	(1) own your home	(0) no	(0) no	(0) no	(0) no	(0) no	(0) no	(0) no	(1) yes	(16) grade 9	indirect		68	161	(0) negative	(1) negative	(1) core biopsy	(1) no	invasive ductal carcinoma	(1) ER+/PR+/HER2-	Ki67>=20	2	(1) core biopsy	mastectomy	(2) yes	(0) no	(1) yes	(1) had chemo	(8) stage 4	(1) primary/neoadjuvant	mastectomy	(2) luminal b
273	XX	(2) black	(1) never married	(4) employed on temporary basis	2	(1) no	(0) no	(0) false	(0) false	(0) false	(0) false	(0) false	(0) false	24.9	(3) home is owned by your parents/relatives/children	(0) no	(0) no	(0) no	(1) yes	(0) no	(0) no	(1) yes	(1) yes	(18) grade 11	direct		68.7	166	(1) positive	(2) positive	(1) core biopsy	(1) no	mucinous adenocarcinoma	(2) ER+/PR+/HER2+	Ki67>=20	3	(1) core biopsy				(0) no	(1) had chemo	(8) stage 4	(1) primary/neoadjuvant	ND	(2) luminal b
274	XX	(2) black	(1) never married	unemployed		(1) no	(0) no	(1) true	(0) false	(0) false	(0) false	(0) false	(0) false	21.6	(1) own your home	(1) yes	(1) yes	(1) yes	(1) yes	(1) yes	(0) no	(1) yes	(1) yes	(4) technical college/professional school	direct		67	176	(1) positive	(2) positive	(1) core biopsy	(1) no	metastatic adenocarcinoma rt axillary node	(2) ER+/PR+/HER2+	Ki67>=20	not done	(1) core biopsy				(0) no	(1) had chemo	(5) stage 3a	(1) primary/neoadjuvant	ND	(2) luminal b
275	XX	(2) black	(1) never married	(4) employed on temporary basis	1	(1) no	(0) no	(0) false	(0) false	(0) false	(0) false	(0) false	(0) false	35.5	(2) rent your home	(1) yes	(1) yes	(1) yes	(0) no	(0) no	(1) yes		(1) yes	(3) high school(std6 to matric)	direct		74.6	145	(0) negative	(1) negative	(1) core biopsy	(1) no	invasive ductal carcinoma, nos	(1) ER+/PR+/HER2-	Ki67>=20	2	(1) core biopsy	mastectomy	(2) yes	(0) no	(1) yes	(1) had chemo	(6) stage 3b	(1) primary/neoadjuvant	mastectomy	(2) luminal b
276	XX	(2) black	(6) in a relationship	(2) employment fulltime	1	(3) 2nd degree relatives	(1) yes	(1) true	(0) false	(0) false	(0) false	(0) false	(0) false	28.7	(1) own your home	(1) yes	(1) yes	(0) no	(1) yes	(1) yes	(0) no	(1) yes	(1) yes	(4) technical college/professional school	indirect	Paternal grandmother breast ca	65.4	151	(1) positive	(2) positive	(1) core biopsy	(1) no	invasive ductal carcinoma	(1) ER+/PR+/HER2-	Ki67>=20	2	(1) core biopsy	mastectomy	(1) no	(1) yes	(1) yes	(1) had chemo	(4) stage 2b	(2) adjuvant	mastectomy	(4) triple negative
277	XX	(4) white	(6) in a relationship	(2) employment fulltime		(2) 1st degree relatives	(1) yes	(1) true	(1) true	(0) false	(0) false	(0) false	(0) false	25.1	(2) rent your home	(1) yes	(1) yes	(0) no	(1) yes	(1) yes	(0) no	(1) yes	(1) yes	(18) grade 11	indirect	Paternal grandmother had breast cancer in her 70s	68.2	165	(0) negative	(1) negative	(1) core biopsy	(1) no	invasive carcinoma of no special type	(1) ER+/PR+/HER2-	Ki67>=20	3	(1) core biopsy	mastectomy	(2) yes	(0) no	(1) yes	(1) had chemo	(6) stage 3b	(1) primary/neoadjuvant	mastectomy	(2) luminal b
278	XX	(2) black	(1) never married	unemployed	2	(2) 1st degree relatives	(1) yes	(0) false	(0) false	(0) false	(0) false	(0) false	(0) false	19.9	(3) home is owned by your parents/relatives/children	(1) yes	(1) yes	(0) no	(1) yes	(1) yes	(0) no	(1) yes	(1) yes	(17) grade 10	indirect	Sister , < 30 years	46.5	153	(1) positive	(2) positive	(1) core biopsy	(1) no	invasice ductal carcinoma of no speal type	(1) ER+/PR+/HER2-	Ki67>=20	2	(1) core biopsy				(0) no	(1) had chemo	(8) stage 4	(1) primary/neoadjuvant	ND	(2) luminal b
279	XX	(2) black	(4) widowed	(6) retired	10	(1) no	(0) no	(0) false	(0) false	(0) false	(1) true	(0) false	(0) false	36.6	(1) own your home	(1) yes	(1) yes	(1) yes	(1) yes	(1) yes	(0) no	(1) yes	(1) yes	(3) high school(std6 to matric)	direct		93.8	160	(0) negative	(1) negative	(1) core biopsy	(1) no	invasive carcinoma of no special type	(1) ER+/PR+/HER2-	Ki67>=20	3	(1) core biopsy	mastectomy	(2) yes	(0) no	(1) yes	(0) no chemo	(4) stage 2b		mastectomy	(2) luminal b
280	XX	(2) black	(1) never married	(4) employed on temporary basis	3	(1) no	(0) no	(0) false	(0) false	(0) false	(0) false	(0) false	(0) false	30.4	(2) rent your home	(0) no	(0) no	(0) no	(1) yes	(0) no	(0) no	(1) yes	(1) yes	(3) high school(std6 to matric)	indirect		67.4	149	(1) positive	(2) positive	(1) core biopsy	(1) no	an invasive carcinoma of no special type	(2) ER+/PR+/HER2+	Ki67>=20	2	(1) core biopsy				(0) no	(1) had chemo	(8) stage 4	(3) metastatic	ND	(2) luminal b
281	XX	(3) coloured	(6) in a relationship	(2) employment fulltime	2	(1) no	(0) no	(0) false	(0) false	(0) false	(0) false	(0) false	(0) false	34.8	(2) rent your home	(1) yes	(1) yes	(1) yes	(1) yes	(1) yes	(0) no	(1) yes	(1) yes	(3) high school(std6 to matric)	indirect		97	167	(0) negative	(1) negative	mastectomy	(2) yes	invasive ductal	(4) triple negative	Ki67<20	2	core biopsy	mastectomy	(2) yes	(0) no	(1) yes	(1) had chemo	(4) stage 2b	(1) primary/neoadjuvant	mastectomy
282	XX	(2) black	(6) in a relationship	(2) employment fulltime	2	(1) no	(0) no	(0) false	(0) false	(0) false	(0) false	(0) false	(0) false	43.5	(2) rent your home	(0) no	(1) yes	(0) no	(0) no	(0) no	(0) no	(1) yes	(1) yes	(2) primary school(sub-a to std 5)	indirect		115.5	163	(0) negative	(1) negative	(1) core biopsy	(1) no	invasive mammary ca of no special type	(1) ER+/PR+/HER2-	Ki67<20	2	(1) core biopsy	mastectomy	(2) yes	(0) no	(1) yes	(1) had chemo	(7) stage 3c	(1) primary/neoadjuvant	mastectomy	(2) luminal b
283	XX	(2) black	(1) never married	(1) student	7	(1) no	(0) no	(0) false	(0) false	(0) false	(0) false	(0) false	(0) false	12	(3) home is owned by your parents/relatives/children	(1) yes	(0) no	(1) yes	(0) no	(0) no	(0) no	(1) yes	(1) yes	(1) informal only	indirect		12	100	(1) positive	(2) positive	(1) core biopsy	(1) no	invasive breast carcinoma of no special type.grade 2	(1) ER+/PR+/HER2-	Ki67>=20	2	(1) core biopsy	mastectomy	(1) no	(1) yes	(1) yes	(1) had chemo	(4) stage 2b	(2) adjuvant	mastectomy	(2) luminal b
284	XX	(2) black	(6) in a relationship	unemployed	2	(1) no	(0) no	(0) false	(0) false	(0) false	(0) false	(0) false	(0) false	27.6	(1) own your home	(0) no	(0) no	(0) no	(0) no	(0) no	(1) yes	(0) no	(1) yes	(14) grade 7	indirect		75.2	165	(1) positive	(2) positive	(1) core biopsy	(1) no	dcis-but cancer in axilla	(1)ER/PR+HER2-	ki67=>20	not done	(1) core biopsy	mastectomy	(2) yes	(0) no	(1) yes	(1) had chemo	(6) stage 3b	(1) primary/neoadjuvant	mastectomy	(2) luminal b
285	XX	(3) coloured	(1) never married	unemployed	2	(1) no	(0) no	(0) false	(1) true	(0) false	(0) false	(0) false	(0) false	23.1	(1) own your home	(1) yes	(1) yes	(0) no	(1) yes	(1) yes	(0) no	(1) yes	(1) yes	(19) grade 12	indirect		57	157	(0) negative	(1) negative	(1) core biopsy	(1) no	invasive ductal carcinoma	(1) ER+/PR+/HER2-	ki67=>20	2	(1) core biopsy	mastectomy	(1) no	(1) yes	(1) yes	(1) had chemo	(5) stage 3a	(2) adjuvant	mastectomy	(2) luminal b
286	XX	(2) black	(1) never married	unemployed	2	(1) no	(0) no	(1) true	(0) false	(0) false	(0) false	(0) false	(0) false	40.1	(2) rent your home	(1) yes	(1) yes	(0) no	(0) no	(0) no	(0) no	(1) yes	(1) yes	(19) grade 12	indirect		100	158	(0) negative	(1) negative	(1) core biopsy	(1) no	invasive carcinoma of no special type	(4) triple negative	Ki67<20	3	(1) core biopsy				(0) no	(0) no chemo	(7) stage 3c		ND	(2) luminal b
287	XX	(2) black	(6) in a relationship	(2) employment fulltime	2	(1) no	(0) no	(0) false	(0) false	(0) false	(0) false	(0) false	(0) false	24.3	(1) own your home	(0) no	(0) no	(0) no	(0) no	(0) no	(0) no	(1) yes	(1) yes	(3) high school(std6 to matric)	direct		62.2	160	(1) positive	(2) positive	(1) core biopsy	(1) no	invasive ductal carcinoma	(2) ER+/PR+/HER2+	Ki67<20	2	(1) core biopsy	mastectomy	(2) yes	(0) no	(1) yes	(1) had chemo	(6) stage 3b	(1) primary/neoadjuvant	mastectomy	(4) triple negative
288	XX	(2) black	(2) married	unemployed	2	(1) no	(0) no	(1) true	(0) false	(0) false	(0) false	(0) false	(0) false	40.9	(1) own your home	(1) yes	(1) yes	(1) yes	(1) yes	(1) yes	(0) no	(1) yes	(1) yes	(19) grade 12	direct		110	164	(0) negative	(1) negative	(1) core biopsy		invasive breast carcinoma of no special type	(4) triple negative	Ki67>=20	3	(1) core biopsy	wide local excision	(1) no	(1) yes	(1) yes	(1) had chemo	(4) stage 2b	(2) adjuvant	wide local excision	(4) triple negative
289	XX	(2) black	(1) never married	unemployed	3	(1) no	(0) no	(0) false	(0) false	(0) false	(0) false	(0) false	(0) false	21.8	(2) rent your home	(1) yes	(1) yes	(0) no	(0) no	(1) yes	(0) no	(1) yes	(1) yes	(4) technical college/professional school	direct		57.8	163	(0) negative	(1) negative	(1) core biopsy	(1) no	invasive ductal carcinoma	(1) ER+/PR+/HER2-	Ki67>=20	3	(1) core biopsy	mastectomy	(2) yes	(0) no	(1) yes	(1) had chemo	(6) stage 3b	(1) primary/neoadjuvant	mastectomy	(2) luminal b
290	XX	(2) black	(2) married	(2) employment fulltime	3	(1) no	(0) no	(0) false	(0) false	(0) false	(0) false	(0) false	(0) false	24.7	(1) own your home	(1) yes	(1) yes	(1) yes	(1) yes	(1) yes	(0) no	(1) yes	(1) yes	(3) high school(std6 to matric)	indirect		64.7	162	(1) positive	(2) positive	(1) core biopsy	(1) no	invasive carcinoma of no special type	(2) ER+/PR+/HER2+	Ki67>=20	3	(1) core biopsy	mastectomy	(2) yes	(0) no	(1) yes	(1) had chemo	(5) stage 3a	(1) primary/neoadjuvant	mastectomy	(1) luminal a
291	XX	(2) black	(1) never married	(2) employment fulltime	1	(1) no	(0) no	(0) false	(0) false	(0) false	(0) false	(0) false	(0) false	41.8	(2) rent your home	(1) yes	(1) yes	(1) yes	(1) yes	(1) yes	(0) no	(1) yes	(1) yes	(2) primary school(sub-a to std 5)	direct		105.8	159	(1) positive	(2) positive	(1) core biopsy	(1) no	invasive ductal carcinoma	(1) ER+/PR+/HER2-	Ki67>=20	2	(1) core biopsy	wide local excision	(1) no	(1) yes	(1) yes	(1) had chemo	(3) stage 2a	(2) adjuvant	wide local excision	(4) triple negative
292	XX	(2) black	(2) married	unemployed	4	(1) no	(0) no	(0) false	(0) false	(0) false	(0) false	(0) false	(0) false	31.6	(1) own your home	(1) yes	(1) yes	(1) yes	(0) no	(0) no	(0) no	(1) yes	(1) yes	(3) high school(std6 to matric)	direct		87.1	166	(0) negative	(1) negative	(1) core biopsy	(1) no	invasive ductal carcinoma	(2) ER+/PR+/HER2+	Ki67>=20	1	(1) core biopsy	mastectomy	(1) no	(1) yes	(1) yes	(1) had chemo	(3) stage 2a	(2) adjuvant	mastectomy	(1) luminal a
293	XX	(2) black	(1) never married	unemployed	1	(1) no	(0) no	(0) false	(1) true	(0) false	(0) false	(0) false	(0) false		(2) rent your home	(1) yes	(1) yes	(0) no	(1) yes	(0) no	(0) no	(1) yes	(1) yes	(4) technical college/professional school	direct				(0) negative	(1) negative	(1) core biopsy	(1) no	invasive ductal carcinoma	(1) ER+/PR+/HER2-	Ki67>=20	1	(1) core biopsy	core biopsy	(1) no		(0) no	(1) had chemo	(4) stage 2b	(1) primary/neoadjuvant	ND	(2) luminal b
294	XX	(2) black	(1) never married	(4) employed on temporary basis	2	(3) 2nd degree relatives	(1) yes	(0) false	(0) false	(0) false	(0) false	(0) false	(0) false	31.4	(1) own your home	(1) yes	(1) yes	(0) no	(1) yes	(0) no	(0) no	(1) yes	(1) yes	(19) grade 12	direct	Aunt, diagnosed 43	80.4	160	(1) positive	(2) positive	(1) core biopsy	(1) no	invasive carcinoma nst	(1) ER+/PR+/HER2-	Ki67>=20	1	(1) core biopsy				(0) no	(1) had chemo	(8) stage 4	(1) primary/neoadjuvant	ND	(2) luminal b
295	XX	(2) black	(4) widowed	(3) self-employed		(1) no	(0) no	(1) true	(1) true	(0) false	(0) false	(0) false	(0) false	28.7	(2) rent your home	(1) yes	(1) yes	(0) no	(1) yes	(1) yes	(0) no	(1) yes	(1) yes	(5) postgraduate/university	direct		81	168	(1) positive	(2) positive	(1) core biopsy	(1) no	metaplastic breast cancer with squamous features	(4) triple negative	Ki67>=20	3	(1) core biopsy				(0) no	(0) no chemo	(4) stage 2b		ND	(4) triple negative
296	XX	(2) black	(2) married	unemployed	2	(1) no	(0) no	(0) false	(0) false	(0) false	(0) false	(0) false	(0) false	26.2	(1) own your home	(0) no	(1) yes	(0) no	(1) yes	(1) yes	(0) no	(1) yes	(2) no	(2) primary school(sub-a to std 5)	indirect		63.8	156	(0) negative	(1) negative	(1) core biopsy	(1) no	invasive ductal carcinoma	(1) ER+/PR+/HER2-	ki67<20	3	(1) core biopsy				(0) no	(1) had chemo	(8) stage 4	(1) primary/neoadjuvant	ND	(2) luminal b
297	XX	(2) black	(2) married	(2) employment fulltime	3	(1) no	(0) no	(0) false	(0) false	(0) false	(0) false	(0) false	(0) false	30.5	(1) own your home	(1) yes	(1) yes	(1) yes	(1) yes	(1) yes	(0) no	(1) yes	(1) yes	(19) grade 12	indirect		80.1	162	(0) negative	(1) negative	(1) core biopsy	(1) no	invasive cacinoma of no special type	(3) her_2 enriched	Ki67>=20	3	(1) core biopsy	wide local excision	(1) no	(1) yes	(1) yes	(1) had chemo	(4) stage 2b	(2) adjuvant	wide local excision	(3) her_2 enriched
298	XX	(2) black	(4) widowed	unemployed	6	(1) no	(0) no	(0) false	(0) false	(0) false	(1) true	(0) false	(0) false	40.2	(1) own your home	(0) no	(0) no	(0) no	(0) no	(0) no	(0) no	(1) yes	(2) no	(1) informal only	indirect		91.7	151	(0) negative	(1) negative	(1) core biopsy	(1) no	invasive ductal carcinoma	(2) ER+/PR+/HER2+		not done	(1) core biopsy				(0) no	(1) had chemo	(8) stage 4	(1) primary/neoadjuvant	ND	(3) her_2 enriched
299	XX	(2) black	(6) in a relationship	unemployed	2	(1) no	(0) no	(0) false	(0) false	(0) false	(0) false	(0) false	(0) false	30.8	(1) own your home	(1) yes	(1) yes	(0) no	(1) yes	(0) no	(0) no	(1) yes	(1) yes	(19) grade 12	indirect		70.2	151	(1) positive	(2) positive	(1) core biopsy	(1) no	invasive carcinoma of no special type	(1) ER+/PR+/HER2-	Ki67>=20	3	(1) core biopsy				(0) no	(1) had chemo	(5) stage 3a	(1) primary/neoadjuvant	ND	(2) luminal b
300	XX	(2) black	(2) married	(3) self-employed	2	(1) no	(0) no	(0) false	(0) false	(0) false	(0) false	(0) false	(0) false	23	(2) rent your home	(1) yes	(1) yes	(1) yes	(1) yes	(1) yes	(0) no	(1) yes	(1) yes	(5) postgraduate/university	direct		63.5	166	(0) negative	(1) negative	(4) mastectomy	(1) no	invasive breast carcinoma with a micropapillary component (20%).	(2) ER+/PR+/HER2+	Ki67>=20	3	core biopsy	(4) mastectomy	(1) no	(1) yes	(1) yes	(0) no chemo	(3) stage 2a		mastectomy	(4) triple negative
301	XX	(2) black	(2) married	unemployed	2	(1) no	(0) no	(0) false	(0) false	(0) false	(0) false	(0) false	(0) false	20.8	(1) own your home	(1) yes	(1) yes	(1) yes	(1) yes	(1) yes	(0) no	(1) yes	(1) yes	(4) technical college/professional school	direct		54.5	162	(0) negative	(1) negative	(1) core biopsy	(1) no	invasive carcinoma of no special type	(1) ER+/PR+/HER2-	Ki67<20	1	(1) core biopsy	wide local excision	(1) no	(1) yes	(1) yes	(1) had chemo	(1) stage 1a	(2) adjuvant	wide local excision	(2) luminal b
302	XX	(2) black	(1) never married	(1) student		(1) no	(0) no	(0) false	(0) false	(0) false	(0) false	(0) false	(0) false	31.9	(3) home is owned by your parents/relatives/children	(0) no	(0) no	(0) no	(1) yes	(0) no	(0) no	(1) yes	(1) yes	(4) technical college/professional school	direct		90	168	(0) negative	(1) negative	(1) core biopsy	(1) no	invasive carcinoma nos	(1) ER+/PR+/HER2-	Ki67>=20	3	(1) core biopsy				(0) no	(1) had chemo	(8) stage 4	(1) primary/neoadjuvant	ND	(4) triple negative
303	XX	(2) black	(3) divorced	(2) employment fulltime	2	(1) no	(0) no	(0) false	(0) false	(0) false	(0) false	(0) false	(0) false	37.1	(5) live in someone elses home(children, family, friends)	(1) yes	(1) yes	(0) no	(1) yes	(0) no	(0) no	(1) yes	(1) yes	(3) high school(std6 to matric)	indirect		96.1	161	(1) positive	(2) positive	(1) core biopsy	(1) no	invasive ductaladenocarcinoma	(1) ER+/PR+/HER2-	Ki67>=20	2	(1) core biopsy	wide local excision	(2) yes	(0) no	(1) yes	(1) had chemo	(3) stage 2a	(1) primary/neoadjuvant	wide local excision	(2) luminal b
304	XX	(2) black	(4) widowed	(3) self-employed	4	(1) no	(0) no	(0) false	(0) false	(0) false	(0) false	(0) false	(0) false	36.4	(1) own your home	(1) yes	(1) yes	(1) yes	(1) yes	(1) yes	(1) yes	(1) yes	(1) yes	(3) high school(std6 to matric)	direct		100.3	166	(0) negative	(1) negative	(1) core biopsy	(1) no	invasive mammary ca of no special type	(1) ER+/PR+/HER2-	Ki67<20	2	(1) core biopsy	wide local excision	(1) no	(1) yes	(1) yes	(1) had chemo	(3) stage 2a	(2) adjuvant	wide local excision	(2) luminal b
305	XX	(2) black	(2) married	unemployed	3	(1) no	(0) no	(0) false	(0) false	(0) false	(0) false	(0) false	(0) false		(1) own your home	(1) yes	(1) yes	(1) yes	(1) yes	(0) no	(0) no	(1) yes	(1) yes	(19) grade 12	direct				(0) negative	(1) negative	(1) core biopsy	(1) no	infiltrating duct carcinoma	(1) ER+/PR+/HER2-	Ki67>=20	2	(1) core biopsy	wide local excision	(1) no	(1) yes	(1) yes	(1) had chemo	(1) stage 1a	(2) adjuvant	wide local excision	(2) luminal b
306	XX	(2) black	(6) in a relationship	(2) employment fulltime	2	(1) no	(0) no	(0) false	(0) false	(0) false	(0) false	(0) false	(0) false	23	(1) own your home	(0) no	(0) no	(0) no	(1) yes	(0) no	(0) no	(1) yes	(1) yes	(4) technical college/professional school	direct		53.8	153	(0) negative	(1) negative	(1) core biopsy	(1) no	invasive ductal carcinoma	(1) ER+/PR+/HER2-	ki67<20	2	(1) core biopsy	wide local excision	(2) yes	(0) no	(1) yes	(1) had chemo	(4) stage 2b	(1) primary/neoadjuvant	wide local excision	(2) luminal b
307	XX	(2) black	(2) married	(2) employment fulltime	2	(1) no	(0) no	(0) false	(0) false	(0) false	(0) false	(0) false	(0) false	26.2	(2) rent your home	(0) no	(0) no	(0) no	(0) no	(0) no	(0) no	(1) yes	(1) yes	(19) grade 12	indirect		68	161	(1) positive	(2) positive	(4) mastectomy	(1) no	invasive ductal carcinoma	(2) ER+/PR+/HER2+	Ki67>=20	3		(4) mastectomy	(1) no	(1) yes	(1) yes	(1) had chemo	(5) stage 3a	(2) adjuvant	mastectomy	(2) luminal b
308	XX	(1) asian	(2) married	(2) employment fulltime	2			(1) true	(1) true	(0) false	(0) false	(0) false	(0) false	41.1	(2) rent your home	(1) yes	(0) no	(1) yes	(1) yes	(1) yes	(1) yes	(1) yes	(1) yes	(19) grade 12	direct		123	173	(0) negative	(1) negative	(4) mastectomy	(1) no	invasive ductal carcinoma	(1) ER+/PR+/HER2-	Ki67>=20	2	core biopsy	(4) mastectomy	(1) no	(1) yes	(1) yes	(1) had chemo	(5) stage 3a	(2) adjuvant	mastectomy	(1) luminal a
309	XX	(3) coloured	(3) divorced	unemployed	3	(1) no	(0) no	(0) false	(1) true	(0) false	(1) true	(0) false	(0) false	29.9	(1) own your home	(0) no	(1) yes	(0) no	(1) yes	(1) yes	(1) yes	(1) yes	(1) yes	(18) grade 11	indirect		84.3	168	(0) negative	(1) negative	(1) core biopsy	(1) no	invasive ductal carcinoma	(1) ER+/PR+/HER2-	Ki67<20	2	(1) core biopsy	mastectomy	(1) no	(1) yes	(1) yes	(1) had chemo	(3) stage 2a	(2) adjuvant	mastectomy	(2) luminal b
310	XX	(2) black	(1) never married	(2) employment fulltime	1	(1) no	(0) no	(1) true	(0) false	(0) false	(0) false	(0) false	(0) false	43.7	(2) rent your home	(0) no	(0) no	(0) no	(0) no	(0) no	(0) no	(1) yes	(1) yes	(3) high school(std6 to matric)	indirect		109	158	(0) negative	(2) positive	(1) core biopsy	(1) no	invasive carcinoma (nst)	(1) ER+/PR+/HER2-	Ki67>=20	3	(1) core biopsy				(0) no	(1) had chemo	(7) stage 3c	(1) primary/neoadjuvant	ND	(2) luminal b
311	XX	(2) black	(2) married	unemployed	2	(1) no	(0) no	(0) false	(0) false	(0) false	(0) false	(0) false	(0) false	35.4	(3) home is owned by your parents/relatives/children	(0) no	(1) yes	(0) no	(1) yes	(1) yes	(0) no	(1) yes	(1) yes	(4) technical college/professional school	indirect		84	154	(0) negative	(1) negative	(1) core biopsy	(1) no	invasive breast carcinoma	(1) ER+/PR+/HER2-	Ki67>=20	2	(1) core biopsy				(0) no	(1) had chemo	(8) stage 4	(1) primary/neoadjuvant	ND	(2) luminal b
312	XX	(2) black	(2) married	unemployed	3	(1) no	(0) no	(0) false	(0) false	(0) false	(0) false	(0) false	(0) false	32.3	(2) rent your home	(0) no	(0) no	(0) no	(0) no	(0) no	(0) no	(1) yes	(1) yes	(17) grade 10	indirect		72.6	150	(0) negative	(1) negative	(1) core biopsy	(1) no	invasive canrcinoma	(1) ER+/PR+/HER2-	Ki67>=20	3	(1) core biopsy	mastectomy	(2) yes	(0) no	(1) yes	(1) had chemo	(6) stage 3b	(1) primary/neoadjuvant	mastectomy	(2) luminal b
313	XX	(1) asian	(2) married	(3) self-employed	5	(3) 2nd degree relatives	(1) yes	(0) false	(1) true	(0) false	(0) false	(0) false	(0) false	34.3	(2) rent your home	(1) yes	(1) yes	(1) yes	(1) yes	(1) yes	(1) yes	(1) yes	(1) yes	(17) grade 10	direct	maternal grandmother in 50s	89	161	(0) negative	(1) negative	(1) core biopsy	(1) no	invasive ductal carcinoma	(1) ER+/PR+/HER2-	Ki67>=20	2	(1) core biopsy	mastectomy	(2) yes	(0) no	(1) yes	(1) had chemo	(6) stage 3b	(1) primary/neoadjuvant	mastectomy	(2) luminal b
314	XX	(2) black	(2) married	unemployed	3	(1) no	(0) no	(0) false	(0) false	(0) false	(0) false	(0) false	(0) false	28	(1) own your home	(1) yes	(1) yes	(0) no	(1) yes	(1) yes	(0) no	(1) yes	(1) yes	(19) grade 12	indirect		69.9	158	(0) negative	(1) negative	(1) core biopsy	(1) no	invasive carcinoma of no special type	(2) ER+/PR+/HER2+	Ki67>=20	3	(1) core biopsy	mastectomy	(2) yes	(0) no	(1) yes	(1) had chemo	(6) stage 3b	(1) primary/neoadjuvant	mastectomy	(2) luminal b
315	XX	(2) black	(1) never married	unemployed		(1) no	(0) no	(0) false	(0) false	(0) false	(0) false	(0) false	(0) false	31.7	(2) rent your home	(0) no	(0) no	(0) no	(1) yes	(1) yes	(0) no	(1) yes	(1) yes	(3) high school(std6 to matric)	direct		82.1	161	(0) negative	(1) negative	(1) core biopsy	(1) no	invasive breast carcinoma with morphology suggestive of a micropapillary subtype.	(1) ER+/PR+/HER2-	Ki67>=20	3	(1) core biopsy	core biopsy	(2) yes	(0) no	(1) yes	(1) had chemo	(6) stage 3b	(1) primary/neoadjuvant	mastectomy	(2) luminal b
316	XX	(2) black	(1) never married	unemployed	1	(1) no	(0) no	(0) false	(0) false	(0) false	(0) false	(0) false	(0) false	23.8	(3) home is owned by your parents/relatives/children	(0) no	(0) no	(0) no	(1) yes	(0) no	(0) no	(1) yes	(1) yes	(19) grade 12	indirect		64	164	(1) positive	(2) positive	(1) core biopsy	(1) no	invasive ductal carcinoma	(4) triple negative	Ki67>=20	2	(1) core biopsy	mastectomy	(1) no	(1) yes	(1) yes	(1) had chemo	(8) stage 4	(3) metastatic	mastectomy	(2) luminal b
317	XX	(2) black	(1) never married	(5) employed in the past/no longer employed	2	(1) no	(0) no	(0) false	(0) false	(0) false	(0) false	(0) false	(0) false	25.8	(3) home is owned by your parents/relatives/children	(0) no	(0) no	(0) no	(0) no	(0) no	(0) no	(0) no	(1) yes	(2) primary school(sub-a to std 5)	indirect		58	150	(1) positive	(2) positive	(1) core biopsy	(1) no	lobular	(1) ER+/PR+/HER2-	Ki67<20	2	(1) core biopsy				(0) no	(0) no chemo	(8) stage 4		ND	(4) triple negative
318	XX	(2) black	(2) married	(2) employment fulltime	3	(2) 1st degree relatives	(1) yes	(1) true	(0) false	(0) false	(0) false	(0) false	(0) false	34.6	(3) home is owned by your parents/relatives/children	(0) no	(0) no	(0) no	(1) yes	(0) no	(0) no	(1) yes	(1) yes	(4) technical college/professional school	direct	Sister 35yrs	89.7	161	(0) negative	(1) negative	(1) core biopsy	(1) no	isolated foci of infiltrating duct carcinoma that is evoking stromal desplasia	(2) ER+/PR+/HER2+	Ki67>=20	2	(1) core biopsy	mastectomy	(2) yes	(0) no	(1) yes	(1) had chemo	(5) stage 3a	(1) primary/neoadjuvant	mastectomy	(1) luminal a
319	XX	(2) black	(6) in a relationship	(2) employment fulltime	2	(1) no	(0) no	(0) false	(0) false	(0) false	(0) false	(0) false	(0) false	40.1	(2) rent your home	(0) no	(0) no	(0) no	(1) yes	(0) no	(0) no	(1) yes	(1) yes	(19) grade 12	indirect		101.3	159	(0) negative	(1) negative	(1) core biopsy	(1) no	invasive ductal carcinoma	(2) ER+/PR+/HER2+	Ki67>=20	3	(1) core biopsy				(0) no	(0) no chemo	(6) stage 3b		ND	(2) luminal b
320	XX	(2) black	(4) widowed	unemployed	4	(1) no	(0) no	(0) false	(1) true	(0) false	(0) false	(0) false	(0) false	21.8	(2) rent your home	(0) no	(0) no	(0) no	(0) no	(0) no	(0) no	(1) yes	(1) yes	(17) grade 10	direct		59.4	165	(1) positive	(2) positive	(1) core biopsy		invasive ductal carcinoma of nos	(1) ER+/PR+/HER2-	Ki67>=20	3	(1) core biopsy				(0) no	(0) no chemo	(6) stage 3b		ND	(2) luminal b
321	XX	(2) black	(1) never married	(2) employment fulltime	3	(1) no	(0) no	(0) false	(0) false	(0) false	(0) false	(0) false	(0) false	29.1	(3) home is owned by your parents/relatives/children	(1) yes	(1) yes	(0) no	(1) yes	(1) yes	(0) no	(1) yes	(1) yes	(4) technical college/professional school	direct		69	154	(0) negative	(1) negative	(1) core biopsy	(1) no	ductal carcinoma in situ	incomplete	incomplete	2	(1) core biopsy	wide local excision	(1) no	(1) yes	(1) yes	(0) no chemo	(4) stage 2b		wide local excision
322	XX	(2) black	(1) never married	unemployed	2	(1) no	(0) no	(0) false	(0) false	(0) false	(0) false	(0) false	(0) false	27.6	(1) own your home	(1) yes	(1) yes	(0) no	(1) yes	(1) yes	(0) no	(1) yes	(1) yes	(18) grade 11	indirect		67.1	156	(0) negative	(0) not done/unknown	(1) core biopsy	(1) no	invasive carcinoma (nst)	(1) ER+/PR+/HER2-	Ki67<20	2	(1) core biopsy	wide local excision	(1) no	(1) yes	(1) yes	(1) had chemo	(1) stage 1a	(2) adjuvant	wide local excision	(1) luminal a
323	XX	(2) black	(1) never married	unemployed	1	(1) no	(0) no	(1) true	(0) false	(0) false	(0) false	(0) false	(0) false	38.1	(1) own your home	(1) yes	(1) yes	(1) yes	(1) yes	(1) yes	(0) no	(1) yes	(1) yes	(4) technical college/professional school	direct		89.1	153	(0) negative	(1) negative	(1) core biopsy	(1) no	invasive breast carcinoma of no special type (infiltrating duct carcinoma).	(2) ER+/PR+/HER2+	Ki67>=20	2	(1) core biopsy	wide local excision	(1) no	(1) yes	(1) yes	(1) had chemo	(4) stage 2b	(2) adjuvant	wide local excision	(2) luminal b
324	XX	(2) black	(2) married	unemployed	3	(1) no	(0) no	(1) true	(0) false	(0) false	(0) false	(0) false	(0) false	28	(1) own your home	(0) no	(0) no	(0) no	(0) no	(0) no	(0) no	(1) yes	(1) yes	(11) grade 4	direct		80	169	(1) positive	(2) positive	(1) core biopsy	(1) no	epithelial neoplasm displaying myoepithelial differentiation	incomplete	incomplete	not done	(1) core biopsy	incisional biopsy	(1) no	(1) yes	(1) yes	(0) no chemo	(6) stage 3b		incisional biopsy
325	XX	(2) black	(1) never married	(2) employment fulltime	1	(1) no	(0) no	(0) false	(0) false	(0) false	(0) false	(0) false	(0) false	32.8	(5) live in someone elses home(children, family, friends)	(1) yes	(1) yes	(0) no	(1) yes	(1) yes	(0) no	(1) yes	(1) yes	(3) high school(std6 to matric)	direct		81.9	158	(0) negative	(1) negative	(1) core biopsy	(1) no	invasive ductal carcinoma	(1) ER+/PR+/HER2-	Ki67<20	2	(1) core biopsy	mastectomy	(2) yes	(0) no	(1) yes	(1) had chemo	(5) stage 3a	(1) primary/neoadjuvant	mastectomy	(1) luminal a
326	XX	(2) black	(1) never married	unemployed	1	(3) 2nd degree relatives	(1) yes	(0) false	(0) false	(0) false	(0) false	(0) false	(0) false	39.7	(3) home is owned by your parents/relatives/children	(1) yes	(1) yes	(0) no	(1) yes	(0) no	(0) no	(1) yes	(1) yes	(18) grade 11	indirect	Maternal grandmother 55y and maternal aunt 30s	108	165	(1) positive	(2) positive	(1) core biopsy	(1) no	invasive ductal carcinoma	(4) triple negative	Ki67>=20	2	(1) core biopsy	wide local excision	(2) yes	(0) no	(1) yes	(1) had chemo	(3) stage 2a	(1) primary/neoadjuvant	wide local excision	(4) triple negative
327	XX	(2) black	(6) in a relationship	unemployed	2	(1) no	(0) no	(0) false	(0) false	(0) false	(0) false	(0) false	(0) false	28.1	(2) rent your home	(0) no	(0) no	(0) no	(0) no	(0) no	(0) no	(1) yes	(2) no	(17) grade 10	direct		71	159	(0) negative	(2) positive	(1) core biopsy		invasive breast carcinoma nos	(1) ER+/PR+/HER2-	ki67<20	2	(1) core biopsy	core biopsy	(1) no		(0) no	(0) no chemo	(6) stage 3b		ND	(4) triple negative
328	XX	(2) black	(6) in a relationship	unemployed	2	(1) no	(0) no	(0) false	(0) false	(0) false	(1) true	(0) false	(0) false	31.6	(3) home is owned by your parents/relatives/children	(0) no	(0) no	(0) no	(1) yes	(0) no	(0) no	(1) yes	(1) yes	(3) high school(std6 to matric)	direct		85	164	(0) negative	(1) negative	(1) core biopsy	(1) no	infiltrating ductal carcinoma	(2) ER+/PR+/HER2+	Ki67>=20	2	(1) core biopsy				(0) no	(1) had chemo	(4) stage 2b	(1) primary/neoadjuvant	ND	(2) luminal b
329	XX	(2) black	(2) married	(4) employed on temporary basis	4	(1) no	(0) no	(0) false	(0) false	(0) false	(0) false	(0) false	(0) false	27.2	(1) own your home	(0) no	(0) no	(0) no	(1) yes	(0) no	(0) no	(0) no	(1) yes	(3) high school(std6 to matric)	direct		67	157	(0) negative	(1) negative	(1) core biopsy	(1) no	invasive carcinoma of no special type (infiltrating duct)	(3) her_2 enriched	Ki67>=20	2	(1) core biopsy				(0) no	(1) had chemo	(8) stage 4	(3) metastatic	ND	(2) luminal b
330	XX	(2) black	(2) married	unemployed	3	(1) no	(0) no	(1) true	(0) false	(1) true	(0) false	(1) true	(0) false	40.7	(1) own your home	(0) no	(1) yes	(0) no	(1) yes	(1) yes	(0) no	(1) yes	(1) yes	(19) grade 12	indirect		90.3	149	(0) negative	(1) negative	excision biopsy	(1) no	ductal carcinoma	(4) triple negative	Ki67>=20	3	core biopsy	excision biopsy	(2) yes	(0) no	(1) yes	(1) had chemo	(4) stage 2b	(2) adjuvant	excision biopsy	(4) triple negative
331	XX	(2) black	(6) in a relationship	(2) employment fulltime	1	(1) no	(0) no	(0) false	(0) false	(0) false	(0) false	(0) false	(0) false	33.1	(5) live in someone elses home(children, family, friends)	(1) yes	(1) yes	(0) no	(1) yes	(1) yes	(0) no	(1) yes	(1) yes	(18) grade 11	indirect		92.2	167	(0) negative	(1) negative	(1) core biopsy	(1) no	right: metastatic mammary carcinoma left: invasive carcinoma of no special type	(1) ER+/PR+/HER2-	Ki67>=20	3	(1) core biopsy	mastectomy	(2) yes	(0) no	(1) yes	(1) had chemo	(6) stage 3b	(1) primary/neoadjuvant	mastectomy	(2) luminal b
332	XX	(2) black	(2) married	(5) employed in the past/no longer employed	2	(1) no	(0) no	(0) false	(0) false	(0) false	(0) false	(0) false	(0) false	25.1	(3) home is owned by your parents/relatives/children	(0) no	(0) no	(0) no	(0) no	(0) no	(0) no	(0) no	(1) yes	(19) grade 12	indirect		65	161	(1) positive	(2) positive	mastectomy	(1) no		(1) ER+/PR+/HER2-	Ki67>=20	2	core biopsy	mastectomy	(1) no	(1) yes	(1) yes	(1) had chemo	(5) stage 3a	(2) adjuvant	mastectomy	(2) luminal b
333	XX	(2) black	(2) married	unemployed	2	(1) no	(0) no	(0) false	(0) false	(0) false	(0) false	(0) false	(0) false	40.3	(2) rent your home	(0) no	(1) yes	(1) yes	(1) yes	(0) no	(0) no	(1) yes	(1) yes	(18) grade 11	indirect		109.6	165	(1) positive	(2) positive	(1) core biopsy	(1) no	invasive duct carcinoma (nst)	(1) ER+/PR+/HER2-	Ki67>=20	2	(1) core biopsy	mastectomy	(2) yes	(0) no	(1) yes	(1) had chemo	(6) stage 3b	(1) primary/neoadjuvant	mastectomy	(2) luminal b
334	XX	(2) black	(2) married	(2) employment fulltime	2	(1) no	(0) no	(0) false	(0) false	(0) false	(0) false	(0) false	(0) false	33.9	(5) live in someone elses home(children, family, friends)	(1) yes	(1) yes	(0) no	(1) yes	(1) yes	(0) no	(1) yes	(1) yes	(19) grade 12	direct		79.4	153	(0) negative	(2) positive	(1) core biopsy	(1) no	invasive duct nst	(1) ER+/PR+/HER2-	Ki67>=20	2	(1) core biopsy	mastectomy	(1) no	(1) yes	(1) yes	(1) had chemo	(3) stage 2a	(2) adjuvant	mastectomy	(2) luminal b
335	XX	(2) black	(1) never married	(3) self-employed	1	(1) no	(0) no	(0) false	(0) false	(0) false	(0) false	(0) false	(0) false	26	(3) home is owned by your parents/relatives/children	(0) no	(0) no	(0) no	(1) yes	(1) yes	(0) no	(1) yes	(1) yes	(4) technical college/professional school	indirect		62.4	155	(1) positive	(2) positive	(1) core biopsy	(1) no	invasive lobular carcinoma	(1) ER+/PR+/HER2-		3	(1) core biopsy	mastectomy	(2) yes	(0) no	(1) yes	(1) had chemo	(6) stage 3b	(1) primary/neoadjuvant	mastectomy	(2) luminal b
336	XX	(2) black	(6) in a relationship	unemployed	2	(1) no	(0) no	(1) true	(0) false	(0) false	(0) false	(0) false	(0) false		(5) live in someone elses home(children, family, friends)	(0) no	(1) yes	(0) no	(1) yes	(0) no	(0) no	(1) yes	(1) yes	(18) grade 11	indirect				(0) negative	(2) positive	(1) core biopsy	(1) no	lobular carcinoma	(1) ER+/PR+/HER2-	Ki67<20	2	(1) core biopsy				(0) no	(1) had chemo	(3) stage 2a	(1) primary/neoadjuvant	ND	(4) triple negative
337	XX	(2) black	(1) never married	(2) employment fulltime	3	(1) no	(0) no	(1) true	(0) false	(0) false	(0) false	(0) false	(0) false	24.7	(2) rent your home	(0) no	(1) yes	(0) no	(1) yes	(0) no	(0) no	(1) yes	(1) yes	(16) grade 9	indirect		64	161	(1) positive	(2) positive	(1) core biopsy	(1) no	invasive ductal carcinoma	(4) triple negative	ki67=>20	2	(1) core biopsy	mastectomy	(2) yes	(0) no	(1) yes	(1) had chemo	(3) stage 2a	(1) primary/neoadjuvant	mastectomy	(2) luminal b
338	XX	(2) black	(2) married	unemployed	2	(1) no	(0) no	(0) false	(0) false	(0) false	(0) false	(0) false	(0) false	23.6	(1) own your home	(0) no	(0) no	(0) no	(1) yes	(1) yes	(0) no	(1) yes	(1) yes	(17) grade 10	indirect		56	154	(0) negative	(1) negative	(1) core biopsy	(1) no	invasive ductal carcinoma	(1) ER+/PR+/HER2-	Ki67>=20	2	(1) core biopsy	mastectomy	(2) yes	(0) no	(1) yes	(1) had chemo	(6) stage 3b	(1) primary/neoadjuvant	mastectomy	(2) luminal b
339	XX	(2) black	(2) married	unemployed	4	(1) no	(0) no	(0) false	(0) false	(0) false	(1) true	(0) false	(0) false	32.4	(2) rent your home	(1) yes	(1) yes	(1) yes	(1) yes	(0) no	(0) no	(1) yes	(1) yes	(5) postgraduate/university	indirect		105	180	(0) negative	(1) negative	(1) core biopsy	(1) no	invasive carcinoma of no special type	(2) ER+/PR+/HER2+	Ki67>=20	2	(1) core biopsy	mastectomy	(2) yes	(0) no	(1) yes	(1) had chemo	(5) stage 3a	(1) primary/neoadjuvant	mastectomy	(1) luminal a
340	XX	(2) black	(2) married	unemployed	2	(1) no	(0) no	(0) false	(0) false	(0) false	(0) false	(0) false	(0) false	38.6	(2) rent your home	(0) no	(0) no	(0) no	(1) yes	(0) no	(0) no	(1) yes	(1) yes	(19) grade 12	direct		105	165	(0) negative	(1) negative	(1) core biopsy	(1) no	invasive mammary carcinoma	(2) ER+/PR+/HER2+	Ki67>=20	2	(1) core biopsy	wide local excision	(1) no	(1) yes	(1) yes	(1) had chemo	(4) stage 2b	(2) adjuvant	wide local excision	(2) luminal b
341	XX	(2) black	(2) married	(2) employment fulltime	3	(1) no	(0) no	(0) false	(0) false	(0) false	(0) false	(0) false	(0) false	39	(1) own your home	(0) no	(0) no	(0) no	(0) no	(0) no	(1) yes	(0) no	(1) yes	(13) grade 6	direct		93.8	155	(0) negative	(1) negative	(1) core biopsy	(1) no	invasive ductal carcinoma	(4) triple negative	Ki67>=20	2	(1) core biopsy				(0) no	(0) no chemo	(6) stage 3b		ND	(3) her_2 enriched
342	XX	(2) black	(6) in a relationship	(2) employment fulltime	3	(1) no	(0) no	(0) false	(0) false	(0) false	(0) false	(0) false	(0) false	30	(1) own your home	(1) yes	(1) yes	(1) yes	(1) yes	(1) yes	(0) no	(1) yes	(1) yes	(3) high school(std6 to matric)	indirect		76.7	160	(0) negative	(1) negative	(1) core biopsy	(1) no	invasive breast carcinoma	(4) triple negative	Ki67>=20	3	(1) core biopsy				(0) no	(1) had chemo	(3) stage 2a	(1) primary/neoadjuvant	ND	(4) triple negative
343	XX	(4) white	(2) married	unemployed	2	(1) no	(0) no	(1) true	(1) true	(0) false	(0) false	(0) false	(0) false	37.7	(1) own your home	(1) yes	(1) yes	(1) yes	(1) yes	(1) yes	(1) yes	(0) no	(1) yes	(3) high school(std6 to matric)	direct		104	166	(0) negative	(1) negative	(1) core biopsy	(1) no	invasive carcinoma of no special type	(4) triple negative	Ki67>=20	3	(1) core biopsy	wide local excision	(1) no	(1) yes	(1) yes	(1) had chemo	(3) stage 2a	(2) adjuvant	wide local excision	(2) luminal b
344	XX	(2) black	(6) in a relationship	(2) employment fulltime	2	(1) no	(0) no	(0) false	(0) false	(1) true	(1) true	(0) false	(0) false		(5) live in someone elses home(children, family, friends)	(1) yes	(1) yes	(0) no	(1) yes	(0) no	(0) no	(1) yes	(1) yes	(18) grade 11	direct				(0) negative	(1) negative	(1) core biopsy		invasive carcinoma	(2) ER+/PR+/HER2+	Ki67>=20	3	(1) core biopsy				(0) no	(0) no chemo	(1) stage 1a		ND	(2) luminal b
345	XX	(4) white	(6) in a relationship	unemployed	2	(1) no	(0) no	(1) true	(0) false	(0) false	(0) false	(0) false	(0) false	34.9	(3) home is owned by your parents/relatives/children	(1) yes	(0) no	(0) no	(1) yes	(1) yes	(0) no	(1) yes	(1) yes	(17) grade 10	direct		94	164	(0) negative	(1) negative	(1) core biopsy	(1) no	ductal	(1) ER+/PR+/HER2-	Ki67>=20	3	(1) core biopsy	wide local excision	(2) yes	(0) no	(1) yes	(1) had chemo	(4) stage 2b	(1) primary/neoadjuvant	wide local excision	(2) luminal b
346	XX	(4) white	(4) widowed	(6) retired	4	(1) no	(0) no	(0) false	(0) false	(1) true	(0) false	(0) false	(0) false	27.7	(4) live in informal housing	(1) yes	(0) no	(0) no	(1) yes	(1) yes	(0) no	(1) yes	(1) yes	(6) unknown	direct		59	146	(0) negative	(1) negative	(1) core biopsy	(1) no	no special type invasive ca	(1) ER+/PR+/HER2-	Ki67>=20	3	(1) core biopsy				(0) no	(1) had chemo	(3) stage 2a	(1) primary/neoadjuvant	ND	(2) luminal b
347	XX	(4) white	(3) divorced	(4) employed on temporary basis		(1) no	(0) no	(0) false	(1) true	(0) false	(0) false	(0) false	(0) false	21.9	(5) live in someone elses home(children, family, friends)	(1) yes	(1) yes	(0) no	(0) no	(0) no	(0) no	(1) yes	(1) yes	(17) grade 10	indirect		56.7	161	(0) negative	(1) negative	(1) core biopsy	(1) no	invasive ductal carcinoma	(1) ER+/PR+/HER2-	ki67=>20	2	(1) core biopsy	mastectomy	(2) yes	(0) no	(1) yes	(1) had chemo	(6) stage 3b	(1) primary/neoadjuvant	mastectomy	(2) luminal b
348	XX	(2) black	(6) in a relationship	(4) employed on temporary basis	3	(1) no	(0) no	(0) false	(0) false	(0) false	(0) false	(0) false	(0) false	32.3	(3) home is owned by your parents/relatives/children	(0) no	(0) no	(0) no	(0) no	(0) no	(0) no	(1) yes	(1) yes	(18) grade 11	indirect		80.6	158	(0) negative	(1) negative	(1) core biopsy	(1) no	invasive ductal carcinoma	(1) ER+/PR+/HER2-	Ki67>=20	3	(1) core biopsy	mastectomy	(2) yes	(0) no	(1) yes	(1) had chemo	(6) stage 3b	(1) primary/neoadjuvant	mastectomy	(2) luminal b
349	XX	(2) black	(2) married	(2) employment fulltime	2	(1) no	(0) no	(0) false	(0) false	(0) false	(1) true	(0) false	(0) false	27.5	(2) rent your home	(1) yes	(1) yes	(0) no	(1) yes	(0) no	(0) no	(1) yes	(1) yes	(4) technical college/professional school	indirect		67	156	(0) negative	(1) negative	(1) core biopsy	(1) no	invasive breast carcinoma	(1) ER+/PR+/HER2-	Ki67<20	2	(1) core biopsy	wide local excision	(2) yes	(0) no	(1) yes	(1) had chemo	(5) stage 3a	(1) primary/neoadjuvant	wide local excision	(1) luminal a
350	XX	(2) black	(1) never married	unemployed	3	(1) no	(0) no	(0) false	(0) false	(0) false	(0) false	(0) false	(0) false	41.1	(3) home is owned by your parents/relatives/children	(0) no	(0) no	(0) no	(1) yes	(0) no	(0) no	(1) yes	(1) yes	(19) grade 12	direct		106.5	161	(0) negative	(1) negative	(1) core biopsy	(1) no	invasive carcinoma nos -ductal	(1) ER+/PR+/HER2-	Ki67>=20	3	(1) core biopsy	core biopsy	(1) no	(1) yes	(1) yes	(1) had chemo	(4) stage 2b	(2) adjuvant	wide local excision	(2) luminal b
351	XX	(2) black	(1) never married	unemployed	4	(1) no	(0) no	(1) true	(0) false	(0) false	(0) false	(0) false	(0) false	26.5	(3) home is owned by your parents/relatives/children	(0) no	(1) yes	(0) no	(0) no	(0) no	(0) no	(1) yes	(1) yes	(17) grade 10	indirect		64.4	156	(1) positive	(2) positive	(1) core biopsy	(1) no	invasive ductal nst	(1) ER+/PR+/HER2-	Ki67<20	1	(1) core biopsy	mastectomy	(1) no	(1) yes	(1) yes	(0) no chemo	(6) stage 3b		mastectomy	(1) luminal a
352	XX	(2) black	(1) never married	unemployed	3	(1) no	(0) no	(1) true	(1) true	(0) false	(0) false	(0) false	(0) false	24.2	(1) own your home	(0) no	(0) no	(0) no	(1) yes	(0) no	(0) no	(1) yes	(3) i can read a little bit	(1) informal only	indirect		54.5	150	(0) negative	(0) not done/unknown	(1) core biopsy	(1) no	invasive ductal carcinoma	(2) ER+/PR+/HER2+	Ki67>=20	not done	(1) core biopsy				(0) no	(1) had chemo	(8) stage 4	(3) metastatic	ND	(2) luminal b
353	XX	(2) black	(1) never married	unemployed	3	(1) no	(0) no	(0) false	(0) false	(0) false	(0) false	(0) false	(0) false	37.3	(3) home is owned by your parents/relatives/children	(0) no	(0) no	(0) no	(0) no	(0) no	(0) no	(1) yes	(1) yes	(19) grade 12	direct		89.6	155	(1) positive	(2) positive	(1) core biopsy	(1) no	invasive lobular carcinoma	(1) ER+/PR+/HER2-	Ki67>=20	2	(1) core biopsy	core biopsy	(1) no		(0) no	(0) no chemo	(8) stage 4		ND	(2) luminal b
354	XX	(2) black	(6) in a relationship	(2) employment fulltime	3	(1) no	(0) no	(0) false	(0) false	(0) false	(0) false	(0) false	(0) false	29.2	(3) home is owned by your parents/relatives/children	(1) yes	(1) yes	(0) no	(1) yes	(0) no	(0) no	(1) yes	(1) yes	(19) grade 12	direct		72	157	(1) positive	(2) positive	(1) core biopsy		invasive mammary carcinoma :invasive carcinoma with features suggestive of metaplastic carcinoma	(1) ER+/PR+/HER2-	Ki67>=20	3	(1) core biopsy	mastectomy	(1) no	(1) yes	(1) yes	(1) had chemo	(4) stage 2b	(2) adjuvant	mastectomy	(2) luminal b
355	XX	(2) black	(2) married	(2) employment fulltime	4	(1) no	(0) no	(1) true	(0) false	(0) false	(0) false	(0) false	(0) false	25	(2) rent your home	(0) no	(0) no	(1) yes	(1) yes	(0) no	(0) no	(1) yes	(1) yes	(3) high school(std6 to matric)	indirect		69	166	(0) negative	(1) negative	(1) core biopsy	(1) no	invasive ductal carcinoma	(1) ER+/PR+/HER2-	Ki67>=20	3	(1) core biopsy	mastectomy	(1) no	(1) yes	(1) yes	(1) had chemo	(4) stage 2b	(2) adjuvant	mastectomy	(2) luminal b
356	XX	(2) black	(6) in a relationship	(3) self-employed	3	(1) no	(0) no	(0) false	(0) false	(0) false	(0) false	(0) false	(0) false	29.4	(1) own your home	(1) yes	(1) yes	(0) no	(1) yes	(0) no	(0) no	(1) yes	(1) yes	(15) grade 8	direct		79	164	(0) negative	(1) negative	incisional biopsy	(1) no	invasive carcinoma with squamous differentiation	(1) ER+/PR+/HER2-	ki67=>20	not done	incisional biopsy	ND	(3) ND		(0) no	(0) no chemo	(8) stage 4		ND	(2) luminal b
357	XX	(2) black	(2) married	(2) employment fulltime		(1) no	(0) no	(0) false	(0) false	(0) false	(0) false	(0) false	(0) false	29	(1) own your home	(1) yes	(1) yes	(1) yes	(1) yes	(1) yes	(0) no	(1) yes	(1) yes	(3) high school(std6 to matric)	direct		79.8	166	(0) negative	(1) negative	(1) core biopsy	(1) no	invasive carcinoma of no special type	(1) ER+/PR+/HER2-	Ki67>=20	2	(1) core biopsy	mastectomy	(1) no	(1) yes	(1) yes	(1) had chemo	(3) stage 2a	(2) adjuvant	mastectomy	(2) luminal b
358	XX	(2) black	(2) married	unemployed	3	(1) no	(0) no	(0) false	(0) false	(0) false	(0) false	(0) false	(0) false	24.6	(2) rent your home	(0) no	(0) no	(0) no	(0) no	(0) no	(0) no	(1) yes	(1) yes	(19) grade 12	direct		59	155	(0) negative	(1) negative	(1) core biopsy		invasive ductal ca	(1) ER+/PR+/HER2-	Ki67>=20	2	(1) core biopsy				(0) no	(0) no chemo	(3) stage 2a		ND	(2) luminal b
359	XX	(2) black	(1) never married	(2) employment fulltime	3	(1) no	(0) no	(1) true	(0) false	(0) false	(0) false	(0) false	(0) false	25.4	(1) own your home	(0) no	(1) yes	(0) no	(1) yes	(0) no	(0) no	(1) yes	(1) yes	(19) grade 12	indirect		59.4	153	(0) negative	(1) negative	(1) core biopsy	(1) no	invasive poorly differetiated ductal carcinoma	(4) triple negative	Ki67>=20	3	(1) core biopsy				(0) no	(0) no chemo	(8) stage 4		ND	(2) luminal b
360	XX	(2) black	(6) in a relationship	(4) employed on temporary basis	3	(1) no	(0) no	(0) false	(0) false	(0) false	(0) false	(0) false	(0) false	31.6	(1) own your home	(1) yes	(0) no	(0) no	(0) no	(0) no	(1) yes	(0) no	(1) yes	(3) high school(std6 to matric)	indirect		75	154	(0) negative	(1) negative	(1) core biopsy	(1) no	invasive ductal carcinoma	(2) ER+/PR+/HER2+	Ki67>=20	2	(1) core biopsy	mastectomy	(2) yes	(0) no	(1) yes	(1) had chemo	(8) stage 4	(1) primary/neoadjuvant	mastectomy	(4) triple negative
361	XX	(2) black	(6) in a relationship	(2) employment fulltime	2	(1) no	(0) no	(0) false	(0) false	(0) false	(0) false	(0) false	(0) false	46.7	(2) rent your home	(0) no	(0) no	(0) no	(0) no	(0) no	(0) no	(1) yes	(1) yes	(18) grade 11	indirect		119.5	160	(0) negative	(1) negative	(1) core biopsy	(1) no	invasive carcinoma of no special type	(1) ER+/PR+/HER2-	Ki67<20	1	(1) core biopsy	mastectomy	(2) yes	(0) no	(1) yes	(1) had chemo	(5) stage 3a	(1) primary/neoadjuvant	mastectomy	(1) luminal a
362	XX	(2) black	(1) never married	unemployed		(1) no	(0) no	(0) false	(0) false	(0) false	(0) false	(0) false	(0) false	18.3	(3) home is owned by your parents/relatives/children	(0) no	(0) no	(0) no	(1) yes	(0) no	(0) no	(1) yes	(2) no	(1) informal only	indirect		40	148	(0) negative	(1) negative	(1) core biopsy	(1) no	invasive ductal carcinoma	(1) ER+/PR+/HER2-	Ki67>=20	2	(1) core biopsy				(0) no	(1) had chemo	(8) stage 4	(3) metastatic	ND	(2) luminal b
363	XX	(4) white	(2) married	(6) retired	2	(1) no	(0) no	(0) false	(0) false	(0) false	(0) false	(0) false	(0) false	24.8	(1) own your home	(1) yes	(1) yes	(1) yes	(1) yes	(1) yes	(1) yes	(1) yes	(1) yes	(3) high school(std6 to matric)	direct		66.7	164	(0) negative	(1) negative	(1) core biopsy	(1) no	invasive mammary carcinoma, no special type	(1) ER+/PR+/HER2-	Ki67>=20	2	(1) core biopsy	mastectomy	(2) yes	(0) no	(1) yes	(1) had chemo	(5) stage 3a	(1) primary/neoadjuvant	mastectomy	(2) luminal b
364	XX	(3) coloured	(2) married	unemployed	3	(1) no	(0) no	(0) false	(1) true	(0) false	(0) false	(0) false	(0) false	25.1	(2) rent your home	(0) no	(0) no	(0) no	(1) yes	(1) yes	(0) no	(1) yes	(1) yes	(18) grade 11	direct		64.2	160	(0) negative	(1) negative	(1) core biopsy	(1) no	infiltrating ductal carcinoma	(1) ER+/PR+/HER2-	Ki67>=20	2	(1) core biopsy	mastectomy	(2) yes	(0) no	(1) yes	(1) had chemo	(4) stage 2b	(1) primary/neoadjuvant	mastectomy	(2) luminal b
365	XX	(2) black	(1) never married	unemployed	1	(1) no	(0) no	(1) true	(0) false	(0) false	(0) false	(0) false	(0) false	31.7	(3) home is owned by your parents/relatives/children	(1) yes	(0) no	(1) yes	(1) yes	(0) no	(0) no	(1) yes	(1) yes	(4) technical college/professional school	indirect		86.4	165	(1) positive	(2) positive	(1) core biopsy	(1) no	invasive carcinoma of no special type.	(1) ER+/PR+/HER2-	Ki67<20	2	(1) core biopsy	wide local excision	(2) yes	(0) no	(1) yes	(1) had chemo	(4) stage 2b	(1) primary/neoadjuvant	wide local excision	(1) luminal a
366	XX	(2) black	(2) married	(2) employment fulltime		(1) no	(0) no	(0) false	(0) false	(0) false	(1) true	(0) false	(0) false	39.3	(1) own your home	(0) no	(1) yes	(0) no	(1) yes	(1) yes	(0) no	(1) yes	(1) yes	(18) grade 11	indirect		98	158	(1) positive	(2) positive	(1) core biopsy	(1) no	invasive ductal carcinoma	(1) ER+/PR+/HER2-	ki67=>20	2	(1) core biopsy	mastectomy	(2) yes	(0) no	(1) yes	(1) had chemo	(5) stage 3a	(1) primary/neoadjuvant	mastectomy	(2) luminal b
367	XX	(2) black	(6) in a relationship	unemployed	3	(1) no	(0) no	(0) false	(0) false	(0) false	(0) false	(0) false	(0) false	30.1	(3) home is owned by your parents/relatives/children	(0) no	(0) no	(0) no	(0) no	(0) no	(0) no	(1) yes	(1) yes	(18) grade 11	indirect		72.2	155	(0) negative	(1) negative	(1) core biopsy	(1) no	invasive ductal carcinoma	(3) her_2 enriched	Ki67>=20	3	(1) core biopsy	mastectomy	(2) yes	(0) no	(1) yes	(1) had chemo	(8) stage 4	(1) primary/neoadjuvant	mastectomy	(3) her_2 enriched
368	XX	(4) white	(3) divorced	(4) employed on temporary basis	2	(2) 1st degree relatives	(1) yes	(0) false	(1) true	(0) false	(0) false	(0) false	(0) false	33.1	(2) rent your home	(1) yes	(1) yes	(1) yes	(1) yes	(1) yes	(0) no	(1) yes	(1) yes	(3) high school(std6 to matric)	direct	Mum died 64; maternal aunt died 75; cousin died 35	105	178	(0) negative	(1) negative	(1) core biopsy	(1) no	invasive breast carcinoma, no special type	(1) ER+/PR+/HER2-	ki67<20	2	(1) core biopsy	wide local excision	(1) no	(1) yes	(1) yes	(0) no chemo	(1) stage 1a		wide local excision	(4) triple negative
369	XX	(2) black	(1) never married	unemployed		(1) no	(0) no	(1) true	(0) false	(0) false	(0) false	(0) false	(0) false	37.9	(3) home is owned by your parents/relatives/children	(1) yes	(1) yes	(0) no	(1) yes	(0) no	(0) no	(1) yes	(1) yes	(3) high school(std6 to matric)	direct		93.5	157	(0) negative	(0) not done/unknown	(1) core biopsy	(1) no	invasive ductal carcinoma	(3) her_2 enriched	Ki67>=20	3	(1) core biopsy				(0) no	(1) had chemo	(6) stage 3b	(1) primary/neoadjuvant	ND	(2) luminal b
370	XX	(2) black	(1) never married	(2) employment fulltime		(1) no	(0) no	(0) false	(0) false	(0) false	(0) false	(0) false	(0) false	31.8	(3) home is owned by your parents/relatives/children	(0) no	(1) yes	(0) no	(1) yes	(1) yes	(0) no	(1) yes	(1) yes	(19) grade 12	indirect		74.5	153	(1) positive	(2) positive	(1) core biopsy	(1) no	invasive ductal carcinoma	(4) triple negative	Ki67>=20	3	(1) core biopsy	mastectomy	(1) no	(1) yes	(1) yes	(1) had chemo	(5) stage 3a	(2) adjuvant	mastectomy	(3) her_2 enriched
371	XX	(1) asian	(3) divorced	(4) employed on temporary basis	2	(3) 2nd degree relatives	(1) yes	(1) true	(1) true	(0) false	(1) true	(0) false	(0) false	30.9	(2) rent your home	(1) yes	(1) yes	(0) no	(1) yes	(1) yes	(0) no	(1) yes	(1) yes	(3) high school(std6 to matric)	indirect	Maternal aunt - breast ca at +/- 45yrs.	83.2	164	(0) negative	(1) negative	(1) core biopsy	(1) no	invasive ductal carcinoma	(4) triple negative	ki67=>20	2	(1) core biopsy	wide local excision	(2) yes	(0) no	(1) yes	(1) had chemo	(4) stage 2b	(1) primary/neoadjuvant	wide local excision	(4) triple negative
372	XX	(2) black	(1) never married	unemployed	4	(1) no	(0) no	(0) false	(0) false	(1) true	(0) false	(0) false	(0) false	25.7	(3) home is owned by your parents/relatives/children	(1) yes	(1) yes	(1) yes	(1) yes	(1) yes	(0) no	(1) yes	(1) yes	(2) primary school(sub-a to std 5)	direct		70	165	(0) negative	(1) negative	(1) core biopsy	(1) no	invasive carcinoma of no special type	(2) ER+/PR+/HER2+	Ki67<20	3	(1) core biopsy				(0) no	(1) had chemo	(8) stage 4	(3) metastatic	ND	(2) luminal b
373	XX	(2) black	(1) never married	unemployed	2	(1) no	(0) no	(0) false	(0) false	(0) false	(0) false	(0) false	(0) false	28.6	(2) rent your home	(0) no	(0) no	(0) no	(0) no	(0) no	(0) no	(1) yes	(1) yes	(19) grade 12	direct		67	153	(1) positive	(2) positive	(1) core biopsy	(1) no	invasive ductal carcinoma of nos	(2) ER+/PR+/HER2+	Ki67>=20	3	(1) core biopsy				(0) no	(1) had chemo	(6) stage 3b	(1) primary/neoadjuvant	ND	(2) luminal b
374	XX	(2) black	(1) never married	unemployed	4	(1) no	(0) no	(0) false	(0) false	(0) false	(0) false	(0) false	(0) false	22.7	(2) rent your home	(0) no	(0) no	(0) no	(0) no	(0) no	(0) no	(1) yes	(1) yes	(19) grade 12	direct		58.1	160	(0) negative	(1) negative	(1) core biopsy	(1) no	invasive carcinoma nos	(1) ER+/PR+/HER2-		2	(1) core biopsy	wide local excision	(2) yes	(0) no	(1) yes	(1) had chemo	(5) stage 3a	(1) primary/neoadjuvant	wide local excision	(2) luminal b
375	XX	(2) black	(1) never married	unemployed	3	(1) no	(0) no	(0) false	(0) false	(0) false	(0) false	(0) false	(0) false	37.4	(2) rent your home	(0) no	(0) no	(0) no	(0) no	(0) no	(0) no	(1) yes	(1) yes	(3) high school(std6 to matric)	indirect		99.4	163	(1) positive	(2) positive	(1) core biopsy	(1) no	invasive carcinoma (nst)	(2) ER+/PR+/HER2+	Ki67>=20	2	(1) core biopsy	mastectomy	(2) yes	(0) no	(1) yes	(1) had chemo	(6) stage 3b	(1) primary/neoadjuvant	mastectomy	(2) luminal b
376	XX	(2) black	(6) in a relationship	(2) employment fulltime	2	(1) no	(0) no	(0) false	(0) false	(0) false	(0) false	(0) false	(0) false	26.8	(2) rent your home	(0) no	(0) no	(1) yes	(1) yes	(0) no	(0) no	(1) yes	(1) yes	(3) high school(std6 to matric)	indirect		67.7	159	(0) negative	(1) negative	(1) core biopsy	(1) no	invasive ductal carcinoma	(1) ER+/PR+/HER2-	Ki67>=20	3	(1) core biopsy	mastectomy	(2) yes	(0) no	(1) yes	(1) had chemo	(5) stage 3a	(1) primary/neoadjuvant	mastectomy	(2) luminal b
377	XX	(2) black	(1) never married	(5) employed in the past/no longer employed	1	(1) no	(0) no	(0) false	(0) false	(0) false	(0) false	(0) false	(0) false	31.5	(5) live in someone elses home(children, family, friends)	(0) no	(0) no	(0) no	(0) no	(0) no	(0) no	(1) yes	(1) yes	(18) grade 11	indirect		83.7	163	(1) positive	(2) positive	(1) core biopsy	(1) no	invasive ductal carcinoma	(1) ER+/PR+/HER2-	Ki67>=20	2	(1) core biopsy				(0) no	(1) had chemo	(8) stage 4	(3) metastatic	ND	(4) triple negative
378	XX	(2) black	(1) never married	unemployed	3	(1) no	(0) no	(0) false	(0) false	(0) false	(0) false	(0) false	(0) false	25	(3) home is owned by your parents/relatives/children	(0) no	(1) yes	(0) no	(1) yes	(1) yes	(0) no	(1) yes	(1) yes	(15) grade 8	indirect		60	155	(1) positive	(2) positive	(1) core biopsy	(1) no	invasive ductal carcinoma	(4) triple negative	Ki67>=20	3	(1) core biopsy	wide local excision	(2) yes	(0) no	(1) yes	(1) had chemo	(6) stage 3b	(1) primary/neoadjuvant	wide local excision	(2) luminal b
379	XX	(2) black	(1) never married	(2) employment fulltime	1	(1) no	(0) no	(1) true	(0) false	(1) true	(1) true	(0) false	(0) false	35.3	(3) home is owned by your parents/relatives/children	(1) yes	(1) yes	(1) yes	(1) yes	(1) yes	(0) no	(1) yes	(1) yes	(4) technical college/professional school	indirect		86	156	(0) negative	(1) negative	(1) core biopsy	(1) no	dcis	(1) ER+/PR+/HER2-	Ki67>=20	2	(1) core biopsy	mastectomy	(1) no	(1) yes	(1) yes	(0) no chemo	(4) stage 2b		mastectomy	(1) luminal a
380	XX	(2) black	(1) never married	(4) employed on temporary basis	4	(1) no	(0) no	(0) false	(0) false	(0) false	(0) false	(0) false	(0) false	36.2	(1) own your home	(1) yes	(0) no	(1) yes	(1) yes	(0) no	(0) no	(1) yes	(3) i can read a little bit	(2) primary school(sub-a to std 5)	indirect		87	155	(0) negative	(2) positive	(1) core biopsy	(1) no	invasive carcinoma of no special type	(1) ER+/PR+/HER2-	Ki67>=20	2	(1) core biopsy				(0) no	(1) had chemo	(4) stage 2b	(1) primary/neoadjuvant	ND	(2) luminal b
381	XX	(2) black	(2) married	unemployed	2	(1) no	(0) no	(0) false	(0) false	(0) false	(0) false	(0) false	(0) false	32.8	(2) rent your home	(1) yes	(1) yes	(1) yes	(1) yes	(1) yes	(0) no	(1) yes	(1) yes	(19) grade 12	indirect		76.7	153	(0) negative	(1) negative	(1) core biopsy	(1) no	invasive ductal-type carcinoma with areas of micropapillary carcinoma	(2) ER+/PR+/HER2+	Ki67>=20	2	(1) core biopsy	wide local excision	(1) no	(1) yes	(1) yes	(1) had chemo	(3) stage 2a	(2) adjuvant	wide local excision	(2) luminal b
382	XX	(2) black	(4) widowed	(4) employed on temporary basis	2	(1) no	(0) no	(0) false	(0) false	(0) false	(0) false	(0) false	(0) false	23.3	(3) home is owned by your parents/relatives/children	(0) no	(0) no	(0) no	(1) yes	(0) no	(0) no	(1) yes	(1) yes	(19) grade 12	indirect		62	163	(1) positive	(2) positive	(1) core biopsy	(1) no	cribiform	(1) ER+/PR+/HER2-	Ki67<20	1	(1) core biopsy	mastectomy	(1) no	(1) yes	(1) yes	(1) had chemo	(5) stage 3a	(2) adjuvant	mastectomy	(2) luminal b
383	XX	(2) black	(2) married	(5) employed in the past/no longer employed	3	(1) no	(0) no	(0) false	(0) false	(0) false	(1) true	(0) false	(0) false	37.2	(1) own your home	(0) no	(0) no	(0) no	(1) yes	(0) no	(0) no	(1) yes	(1) yes	(3) high school(std6 to matric)	indirect		89.4	155	(0) negative	(1) negative	(1) core biopsy	(1) no	invasive ductal carcinoma -mucinous subtype	(1) ER+/PR+/HER2-	Ki67>=20	2	(1) core biopsy	wide local excision	(1) no	(1) yes	(1) yes	(1) had chemo	(4) stage 2b	(2) adjuvant	wide local excision	(2) luminal b
384	XX	(2) black	(4) widowed	(6) retired	5	(1) no	(0) no	(0) false	(0) false	(0) false	(0) false	(0) false	(1) true		(1) own your home	(1) yes	(1) yes	(1) yes	(0) no	(0) no	(0) no	(1) yes	(1) yes	(1) informal only	direct				(0) negative	(1) negative	(1) core biopsy	(1) no	invasive carcinoma of no special type. [axillary tail biopsy]	(4) triple negative	Ki67>=20	2	(1) core biopsy	mastectomy	(1) no	(1) yes	(1) yes	(0) no chemo	(4) stage 2b		mastectomy	(1) luminal a
385	XX	(2) black	(2) married	unemployed	2	(1) no	(0) no	(1) true	(0) false	(0) false	(0) false	(0) false	(0) false	27.6	(1) own your home	(1) yes	(0) no	(0) no	(1) yes	(1) yes	(0) no	(1) yes	(1) yes	(5) postgraduate/university	direct		64.5	153	(0) negative	(1) negative	(1) core biopsy	(1) no	invasive poorly differentiated ductal ca	(4) triple negative	Ki67>=20	2	(1) core biopsy				(0) no	(1) had chemo	(8) stage 4	(3) metastatic	ND	(2) luminal b
386	XX	(2) black	(2) married	unemployed	2	(3) 2nd degree relatives	(1) yes	(0) false	(0) false	(0) false	(0) false	(0) false	(0) false	32.9	(3) home is owned by your parents/relatives/children	(0) no	(0) no	(0) no	(1) yes	(1) yes	(0) no	(1) yes	(1) yes	(19) grade 12	indirect	Father's aunt	95	170	(1) positive	(2) positive	(1) core biopsy	(1) no	invasive ductal carcinoma	(2) ER+/PR+/HER2+	Ki67>=20	2	(1) core biopsy	mastectomy	(2) yes	(0) no	(1) yes	(1) had chemo	(6) stage 3b	(1) primary/neoadjuvant	mastectomy	(2) luminal b
387	XX	(2) black	(1) never married	unemployed	3	(1) no	(0) no	(1) true	(0) false	(0) false	(1) true	(0) false	(0) false	42.2	(3) home is owned by your parents/relatives/children	(0) no	(1) yes	(0) no	(1) yes	(1) yes	(0) no	(1) yes	(1) yes	(18) grade 11	indirect		100	154	(1) positive	(2) positive	(1) core biopsy	(1) no	invasive ductal carcinoma	(2) ER+/PR+/HER2+	ki67=>20	not done	(1) core biopsy				(0) no	(1) had chemo	(8) stage 4	(3) metastatic	ND	(4) triple negative
388	XX	(2) black	(1) never married	unemployed	1	(3) 2nd degree relatives	(1) yes	(0) false	(0) false	(0) false	(0) false	(0) false	(0) false	24.1	(3) home is owned by your parents/relatives/children	(1) yes	(1) yes	(1) yes	(1) yes	(0) no	(0) no	(1) yes	(1) yes	(5) postgraduate/university	indirect	Two aunts 1 died age 38 of breast cancer. Other 53	64.7	164	(1) positive	(2) positive	(1) core biopsy	(1) no	invasive mammary carcinoma of no special type	(4) triple negative	Ki67>=20	3	(1) core biopsy				(0) no	(1) had chemo	(8) stage 4	(3) metastatic	ND	(2) luminal b
389	XX	(2) black	(1) never married	(4) employed on temporary basis	3	(1) no	(0) no	(0) false	(0) false	(0) false	(0) false	(0) false	(0) false	29.6	(1) own your home	(0) no	(0) no	(0) no	(0) no	(0) no	(0) no	(1) yes	(1) yes	(18) grade 11	indirect		73	157	(1) positive	(2) positive	(1) core biopsy	(1) no	invasive ductal carcinoma	(1) ER+/PR+/HER2-	Ki67>=20	3	(1) core biopsy	wide local excision	(2) yes	(0) no	(1) yes	(1) had chemo	(4) stage 2b	(1) primary/neoadjuvant	wide local excision	(3) her_2 enriched
390	XX	(2) black	(2) married	(4) employed on temporary basis	3	(3) 2nd degree relatives	(1) yes	(0) false	(0) false	(0) false	(0) false	(0) false	(0) false	34	(1) own your home	(0) no	(0) no	(0) no	(0) no	(0) no	(0) no	(1) yes	(2) no	(1) informal only	indirect	Grandmother. Age unknown	83.7	157	(0) negative	(1) negative	(1) core biopsy	(1) no	ductal with focal papillary architecture	(4) triple negative	Ki67>=20	2	(1) core biopsy	mastectomy	(1) no	(1) yes	(1) yes	(1) had chemo	(4) stage 2b	(2) adjuvant	mastectomy	(2) luminal b
391	XX	(2) black	(4) widowed	unemployed	2	(2) 1st degree relatives	(1) yes	(0) false	(0) false	(0) false	(1) true	(0) false	(0) false	29.2	(3) home is owned by your parents/relatives/children	(0) no	(0) no	(0) no	(1) yes	(0) no	(0) no	(1) yes	(1) yes	(3) high school(std6 to matric)	indirect	sister - not sure of age at dx - demised from brea	79.5	165	(0) negative	(1) negative	(1) core biopsy	(1) no	invasive ductal carcinoma	(1) ER+/PR+/HER2-	Ki67>=20	3	(1) core biopsy	mastectomy	(1) no	(1) yes	(1) yes	(1) had chemo	(5) stage 3a	(2) adjuvant	mastectomy	(2) luminal b
392	XX	(2) black	(1) never married	unemployed	3	(1) no	(0) no	(0) false	(0) false	(0) false	(0) false	(0) false	(0) false	22.9	(3) home is owned by your parents/relatives/children	(0) no	(1) yes	(0) no	(0) no	(0) no	(0) no	(1) yes	(1) yes	(18) grade 11	indirect		60.2	162	(1) positive	(2) positive	(1) core biopsy	(1) no	invasive ductal carcinoma	(4) triple negative	Ki67<20	3	(1) core biopsy	mastectomy	(2) yes	(0) no	(1) yes	(1) had chemo	(4) stage 2b	(1) primary/neoadjuvant	mastectomy	(4) triple negative
393	XX	(2) black	(6) in a relationship	(2) employment fulltime	1	(1) no	(0) no	(0) false	(0) false	(0) false	(0) false	(0) false	(0) false	25.1	(4) live in informal housing	(0) no	(0) no	(0) no	(0) no	(0) no	(0) no	(1) yes	(1) yes	(18) grade 11	indirect		66	162	(1) positive	(2) positive	(1) core biopsy	(1) no	invasive ductal carcinoma-micropapillary growth pattern	(2) ER+/PR+/HER2+	Ki67>=20	3	(1) core biopsy				(0) no	(0) no chemo	(6) stage 3b		ND	(2) luminal b
394	XX	(2) black	(1) never married	unemployed	1	(1) no	(0) no	(1) true	(0) false	(0) false	(0) false	(0) false	(0) false	25.3	(1) own your home	(0) no	(0) no	(0) no	(1) yes	(1) yes	(0) no	(1) yes	(1) yes	(17) grade 10	direct		60	154	(0) negative	(1) negative	(1) core biopsy	(1) no	invasive carcinoma nos	(2) ER+/PR+/HER2+	Ki67>=20	1	(1) core biopsy	wide local excision	(1) no	(1) yes	(1) yes	(1) had chemo	(3) stage 2a	(2) adjuvant	mastectomy	(2) luminal b
395	XX	(2) black	(6) in a relationship	unemployed	4	(1) no	(0) no	(0) false	(0) false	(0) false	(0) false	(0) false	(0) false	28.6	(3) home is owned by your parents/relatives/children	(1) yes	(1) yes	(0) no	(1) yes	(1) yes	(0) no	(1) yes	(1) yes	(19) grade 12	direct		68.6	155	(0) negative	(1) negative	(1) core biopsy		invasive breast cancer nos	(1) ER+/PR+/HER2-	Ki67>=20	2	(1) core biopsy	wide local excision	(1) no	(1) yes	(1) yes	(1) had chemo	(1) stage 1a	(2) adjuvant	wide local excision	(2) luminal b
396	XX	(2) black	(1) never married	(5) employed in the past/no longer employed	3	(1) no	(0) no	(0) false	(0) false	(0) false	(0) false	(0) false	(0) false	22.9	(2) rent your home	(1) yes	(1) yes	(1) yes	(1) yes	(0) no	(0) no	(1) yes	(1) yes	(18) grade 11	direct		57.1	158	(1) positive	(2) positive	(1) core biopsy	(1) no	invasive ductal carcinoma	(1) ER+/PR+/HER2-	Ki67>=20	2	(1) core biopsy	mastectomy	(2) yes	(0) no	(1) yes	(1) had chemo	(6) stage 3b	(1) primary/neoadjuvant	mastectomy	(2) luminal b
397	XX	(1) asian	(4) widowed	(2) employment fulltime	2	(3) 2nd degree relatives	(1) yes	(0) false	(1) true	(0) false	(0) false	(0) false	(0) false	28.1	(3) home is owned by your parents/relatives/children	(0) no	(1) yes	(0) no	(1) yes	(1) yes	(0) no	(1) yes	(1) yes	(4) technical college/professional school	indirect	Niece at 31 - PABC	66.6	154	(0) negative	(1) negative	(1) core biopsy	(1) no	invasive ductal carcinoma	(1) ER+/PR+/HER2-	Ki67<20	not done	(1) core biopsy				(0) no	(0) no chemo	(8) stage 4		ND	(2) luminal b
398	XX	(2) black	(2) married	unemployed	4	(1) no	(0) no	(0) false	(0) false	(0) false	(0) false	(0) false	(0) false	24.2	(1) own your home	(0) no	(0) no	(0) no	(1) yes	(0) no	(0) no	(1) yes	(1) yes	(19) grade 12	indirect		56	152	(1) positive	(2) positive	(1) core biopsy	(1) no	invasive ductal carcinoma	(4) triple negative	Ki67>=20	not done	(1) core biopsy				(0) no	(1) had chemo	(8) stage 4	(3) metastatic	ND	(4) triple negative
399	XX	(2) black	(1) never married	unemployed	5	(1) no	(0) no	(0) false	(0) false	(0) false	(0) false	(0) false	(0) false	33.4	(1) own your home	(1) yes	(0) no	(1) yes	(0) no	(0) no	(0) no	(1) yes	(2) no	(6) unknown	indirect		76.2	151	(1) positive	(2) positive	(1) core biopsy	(1) no	invasive ductal carcinoma	(1) ER+/PR+/HER2-	Ki67>=20	3	(1) core biopsy	mastectomy	(2) yes	(0) no	(1) yes	(1) had chemo	(6) stage 3b	(1) primary/neoadjuvant	mastectomy	(1) luminal a
400	XX	(2) black	(4) widowed	unemployed		(1) no	(0) no	(0) false	(0) false	(0) false	(0) false	(0) false	(0) false		(1) own your home	(0) no	(1) yes	(0) no	(1) yes	(0) no	(0) no	(1) yes	(1) yes	(17) grade 10	indirect				(0) negative	(1) negative	(1) core biopsy	(1) no	invasive duct carcinoma nst	(1) ER+/PR+/HER2-	Ki67>=20	3	(1) core biopsy	mastectomy	(2) yes	(0) no	(1) yes	(1) had chemo	(6) stage 3b	(1) primary/neoadjuvant	mastectomy	(1) luminal a
401	XX	(2) black	(1) never married	(2) employment fulltime	1	(1) no	(0) no	(0) false	(0) false	(0) false	(0) false	(0) false	(0) false	24.1	(1) own your home	(1) yes	(1) yes	(0) no	(1) yes	(1) yes	(0) no	(1) yes	(1) yes	(4) technical college/professional school	direct		68	168	(1) positive	(2) positive	(1) core biopsy	(1) no	invasive carcinoma of no special type	(2) ER+/PR+/HER2+	Ki67>=20	2	(1) core biopsy	mastectomy	(2) yes	(0) no	(1) yes	(1) had chemo	(5) stage 3a	(1) primary/neoadjuvant	mastectomy	(4) triple negative
402	XX	(2) black	(2) married	unemployed	3	(1) no	(0) no	(0) false	(0) false	(0) false	(0) false	(0) false	(0) false	26.8	(1) own your home	(0) no	(0) no	(0) no	(1) yes	(0) no	(0) no	(1) yes	(1) yes	(18) grade 11	indirect		69.5	161	(1) positive	(2) positive	(1) core biopsy	(1) no	mucinous carcinoma	(1) ER+/PR+/HER2-	Ki67<20	not done	(1) core biopsy				(0) no	(1) had chemo	(4) stage 2b	(1) primary/neoadjuvant	ND	(2) luminal b
403	XX	(2) black	(2) married	unemployed	3	(1) no	(0) no	(0) false	(0) false	(0) false	(0) false	(0) false	(0) false	30.6	(2) rent your home	(1) yes	(1) yes	(0) no	(1) yes	(0) no	(0) no	(1) yes	(1) yes	(5) postgraduate/university	indirect		81.3	163	(0) negative	(1) negative	(1) core biopsy		invasive carcinoma nos	(1) ER+/PR+/HER2-	Ki67<20	2	(1) core biopsy	mastectomy	(2) yes	(0) no	(1) yes	(0) no chemo	(6) stage 3b		mastectomy	(1) luminal a
404	XX	(2) black	(6) in a relationship	unemployed	2	(1) no	(0) no	(0) false	(0) false	(0) false	(0) false	(0) false	(0) false	40.5	(2) rent your home	(0) no	(0) no	(0) no	(1) yes	(0) no	(0) no	(1) yes	(1) yes	(18) grade 11	direct		97.2	155	(1) positive	(2) positive	(1) core biopsy	(1) no	invasive breast carcinoma of no specific type	(1) ER+/PR+/HER2-	Ki67>=20	2	(1) core biopsy	mastectomy	(1) no	(1) yes	(1) yes	(1) had chemo	(4) stage 2b	(2) adjuvant	mastectomy	(2) luminal b
405	XX	(2) black	(2) married	(2) employment fulltime	2	(1) no	(0) no	(0) false	(0) false	(0) false	(0) false	(0) false	(0) false	31.2	(2) rent your home	(0) no	(0) no	(0) no	(0) no	(0) no	(0) no	(1) yes	(1) yes	(18) grade 11	indirect		69.2	149	(1) positive	(2) positive	(1) core biopsy	(1) no	invasive carcinoma of no special type	(1) ER+/PR+/HER2-	Ki67>=20	3	(1) core biopsy				(0) no	(0) no chemo	(6) stage 3b		ND	(2) luminal b
406	XX	(2) black	(1) never married	unemployed	4			(0) false	(0) false	(0) false	(0) false	(0) false	(0) false		(1) own your home	(0) no	(0) no	(0) no	(1) yes	(0) no	(0) no	(1) yes	(1) yes	(17) grade 10	direct				(1) positive	(2) positive	(1) core biopsy	(1) no	invasive ductal carcinomanst	(2) ER+/PR+/HER2+	Ki67>=20	2	(1) core biopsy				(0) no	(0) no chemo	(8) stage 4		ND	(2) luminal b
407	XX	(2) black	(2) married	(3) self-employed	2	(3) 2nd degree relatives	(1) yes	(1) true	(0) false	(0) false	(0) false	(0) false	(0) false	28.6	(1) own your home	(1) yes	(1) yes	(1) yes	(1) yes	(0) no	(0) no	(1) yes	(1) yes	(5) postgraduate/university	indirect	paternal grandmother	73.2	160	(0) negative	(1) negative	(1) core biopsy	(1) no	invasive ductal carcinoma	(1) ER+/PR+/HER2-	ki67=>20	2	(1) core biopsy	mastectomy	(2) yes	(0) no	(1) yes	(1) had chemo	(5) stage 3a	(1) primary/neoadjuvant	mastectomy	(2) luminal b
408	XX	(2) black	(1) never married	(2) employment fulltime	2	(1) no	(0) no	(0) false	(0) false	(0) false	(0) false	(0) false	(0) false	25.4	(2) rent your home	(1) yes	(1) yes	(0) no	(1) yes	(1) yes	(0) no	(1) yes	(1) yes	(19) grade 12	indirect		64.1	159	(1) positive	(2) positive	(1) core biopsy	(1) no	invasive ductal carcinoma	(2) ER+/PR+/HER2+	Ki67>=20	2	(1) core biopsy	core biopsy	(2) yes	(0) no	(1) yes	(1) had chemo	(5) stage 3a	(1) primary/neoadjuvant	mastectomy	(2) luminal b
409	XX	(2) black	(1) never married	unemployed	9	(1) no	(0) no	(1) true	(0) false	(0) false	(0) false	(0) false	(0) false	33.7	(1) own your home	(0) no	(1) yes	(0) no	(1) yes	(1) yes	(0) no	(1) yes	(1) yes	(3) high school(std6 to matric)	indirect		85.1	159	(0) negative	(1) negative	(1) core biopsy	(1) no	invasive ductal carcinoma nst	(1) ER+/PR+/HER2-	Ki67>=20	3	(1) core biopsy	mastectomy	(2) yes	(0) no	(1) yes	(1) had chemo	(5) stage 3a	(1) primary/neoadjuvant	mastectomy	(2) luminal b
410	XX	(4) white	(1) never married	unemployed		(1) no	(0) no	(1) true	(1) true	(0) false	(1) true	(0) false	(0) false	26.7	(2) rent your home	(1) yes	(1) yes	(0) no	(1) yes	(1) yes	(0) no	(1) yes	(1) yes	(17) grade 10	indirect		68.3	160	(0) negative	(1) negative	(1) core biopsy	(1) no	infiltrating carcinoma, non-specific type	(1) ER+/PR+/HER2-	Ki67>=20	1	(1) core biopsy	wide local excision	(1) no	(1) yes	(1) yes	(1) had chemo	(1) stage 1a	(2) adjuvant	wide local excision	(2) luminal b
411	XX	(3) coloured	(2) married	unemployed	2	(1) no	(0) no	(0) false	(0) false	(0) false	(0) false	(0) false	(0) false		(1) own your home	(1) yes	(1) yes	(1) yes	(1) yes	(1) yes	(0) no	(1) yes	(1) yes	(17) grade 10	direct				(0) negative	(1) negative	(1) core biopsy	(1) no	invasive breast carcinoma	(2) ER+/PR+/HER2+	Ki67>=20	2	(1) core biopsy	mastectomy	(1) no	(1) yes	(1) yes	(1) had chemo	(3) stage 2a	(2) adjuvant	mastectomy	(2) luminal b
412	XX	(2) black	(1) never married	(2) employment fulltime		(1) no	(0) no	(0) false	(0) false	(0) false	(0) false	(0) false	(0) false	24	(2) rent your home	(0) no	(0) no	(0) no	(1) yes	(0) no	(0) no	(1) yes	(1) yes	(3) high school(std6 to matric)	direct		51.1	146	(1) positive	(2) positive	(1) core biopsy	(1) no	infiltrating duct carcinoma	(2) ER+/PR+/HER2+	Ki67>=20	3	(1) core biopsy				(0) no	(1) had chemo	(5) stage 3a	(1) primary/neoadjuvant	ND	(4) triple negative
413	XX	(2) black	(5) unknown	(4) employed on temporary basis	2	(1) no	(0) no	(1) true	(0) false	(0) false	(0) false	(0) false	(0) false	18.3	(1) own your home	(0) no	(1) yes	(0) no	(1) yes	(0) no	(0) no	(1) yes	(1) yes	(17) grade 10	indirect		43.9	155	(1) positive	(2) positive	(1) core biopsy	(1) no	invasive carcinoma of no special type	(2) ER+/PR+/HER2+	Ki67>=20	3	(1) core biopsy				(0) no	(1) had chemo	(6) stage 3b	(1) primary/neoadjuvant	ND	(2) luminal b
414	XX	(2) black	(2) married	(2) employment fulltime	5	(3) 2nd degree relatives	(1) yes	(0) false	(0) false	(0) false	(0) false	(0) false	(0) false	43.6	(1) own your home	(0) no	(0) no	(1) yes	(1) yes	(1) yes	(0) no	(1) yes	(1) yes	(4) technical college/professional school	indirect	Mat grandmother aged around 50	106	156	(0) negative	(1) negative	(1) core biopsy	(1) no	invasive ductal carcinoma	(3) her_2 enriched	Ki67>=20	3	(1) core biopsy				(0) no	(1) had chemo	(5) stage 3a	(1) primary/neoadjuvant	ND	(2) luminal b
415	XX	(4) white	(2) married	unemployed	4	(2) 1st degree relatives	(1) yes	(0) false	(0) false	(0) false	(1) true	(0) false	(0) false	30.4	(1) own your home	(1) yes	(1) yes	(1) yes	(1) yes	(1) yes	(1) yes	(0) no	(1) yes	(3) high school(std6 to matric)	direct	Maternal grandmother 39yrs	83.9	166	(0) negative	(1) negative	(1) core biopsy	(1) no	invasive ductal carcinoma	(4) triple negative	Ki67>=20	3	(1) core biopsy				(0) no	(1) had chemo	(8) stage 4	(1) primary/neoadjuvant	ND	(3) her_2 enriched
416	XX	(2) black	(1) never married	unemployed	1	(1) no	(0) no	(1) true	(0) false	(0) false	(0) false	(0) false	(0) false	30.4	(2) rent your home	(0) no	(0) no	(0) no	(0) no	(0) no	(1) yes	(0) no	(1) yes	(3) high school(std6 to matric)	direct		70.2	152	(1) positive	(2) positive	(1) core biopsy	(1) no	invasive ductal carcinoma	(4) triple negative	Ki67>=20	3	(1) core biopsy	mastectomy	(2) yes	(0) no	(1) yes	(1) had chemo	(6) stage 3b	(1) primary/neoadjuvant	mastectomy	(4) triple negative
417	XX	(2) black	(4) widowed	unemployed	5	(1) no	(0) no	(0) false	(0) false	(0) false	(0) false	(0) false	(0) false	24.9	(3) home is owned by your parents/relatives/children	(0) no	(0) no	(0) no	(0) no	(0) no	(0) no	(0) no	(1) yes	(13) grade 6	indirect		66.9	164	(1) positive	(2) positive	(4) mastectomy	(1) no	ductal, comedo and signet	(4) triple negative		3		(4) mastectomy	(1) no	(1) yes	(1) yes	(1) had chemo	(6) stage 3b	(2) adjuvant	mastectomy	(4) triple negative
418	XX	(2) black	(1) never married	(2) employment fulltime	2	(1) no	(0) no	(0) false	(0) false	(0) false	(0) false	(0) false	(0) false	24.7	(2) rent your home	(0) no	(0) no	(0) no	(1) yes	(0) no	(0) no	(1) yes	(1) yes	(17) grade 10	direct		50.5	143	(0) negative	(1) negative	(1) core biopsy	(1) no	invasive carcinoma of no special type	(1) ER+/PR+/HER2-	Ki67>=20	2	(1) core biopsy	mastectomy	(1) no	(1) yes	(1) yes	(1) had chemo	(4) stage 2b	(2) adjuvant	mastectomy	(2) luminal b
419	XX	(2) black	(1) never married	unemployed	2	(1) no	(0) no	(0) false	(0) false	(0) false	(0) false	(0) false	(0) false	24.3	(2) rent your home	(0) no	(0) no	(0) no	(0) no	(0) no	(0) no	(1) yes	(1) yes	(16) grade 9	direct		51.8	146	(1) positive	(2) positive	(1) core biopsy	(1) no	invasive carcinoma of no special type	(2) ER+/PR+/HER2+	Ki67<20	2	(1) core biopsy	core biopsy	(1) no	(0) no	(1) yes	(1) had chemo	(4) stage 2b	(2) adjuvant	wide local excision	(2) luminal b
420	XX	(3) coloured	(4) widowed	(6) retired	3	(1) no	(0) no	(0) false	(0) false	(0) false	(1) true	(0) false	(0) false	39.1	(1) own your home	(1) yes	(1) yes	(1) yes	(1) yes	(0) no	(0) no	(1) yes	(1) yes	(3) high school(std6 to matric)	direct		88	150	(0) negative	(1) negative	(1) core biopsy	(1) no	invasive mammary carcinoma	(2) ER+/PR+/HER2+	Ki67>=20	3	(1) core biopsy	mastectomy	(2) yes	(0) no	(1) yes	(1) had chemo	(5) stage 3a	(1) primary/neoadjuvant	mastectomy	(2) luminal b
421	XX	(2) black	(2) married	unemployed	3	(1) no	(0) no	(1) true	(0) false	(0) false	(0) false	(0) false	(0) false	0.4	(1) own your home	(1) yes	(1) yes	(0) no	(1) yes	(1) yes	(0) no	(1) yes	(1) yes	(19) grade 12	direct		100	151	(0) negative	(1) negative	(1) core biopsy	(1) no	invasive mammary carcinoma	(1) ER+/PR+/HER2-	Ki67>=20	2	(1) core biopsy	wide local excision	(1) no	(1) yes	(1) yes	(0) no chemo	(4) stage 2b		wide local excision	(1) luminal a
422	XX	(1) asian	(4) widowed	unemployed	1	(1) no	(0) no	(1) true	(1) true	(0) false	(0) false	(0) false	(0) false	18.7	(2) rent your home	(1) yes	(1) yes	(0) no	(1) yes	(1) yes	(0) no	(1) yes	(1) yes	(19) grade 12	direct		48	160	(0) negative	(1) negative	(1) core biopsy	(1) no	invasive carcinoma nst	(1) ER+/PR+/HER2-	Ki67>=20	2	(1) core biopsy	mastectomy	(2) yes	(0) no	(1) yes	(1) had chemo	(6) stage 3b	(1) primary/neoadjuvant	mastectomy	(2) luminal b
423	XX	(2) black	(6) in a relationship	(4) employed on temporary basis	1	(2) 1st degree relatives	(1) yes	(0) false	(0) false	(0) false	(0) false	(0) false	(0) false	39	(3) home is owned by your parents/relatives/children	(1) yes	(1) yes	(1) yes	(1) yes	(1) yes	(0) no	(1) yes	(1) yes	(4) technical college/professional school	direct	Grandmother	95	156	(0) negative	(1) negative	(1) core biopsy	(1) no	invasive carcijoma nos	(1) ER+/PR+/HER2-	Ki67>=20	2	(1) core biopsy	wide local excision	(1) no	(1) yes	(1) yes	(1) had chemo	(3) stage 2a	(2) adjuvant	wide local excision	(2) luminal b
424	XX	(4) white	(3) divorced	(6) retired	4	(3) 2nd degree relatives	(1) yes	(0) false	(0) false	(0) false	(0) false	(0) false	(0) false	33.1	(5) live in someone elses home(children, family, friends)	(1) yes	(1) yes	(1) yes	(1) yes	(1) yes	(1) yes	(0) no	(1) yes	(3) high school(std6 to matric)	direct	Cousin. Bilateral mastectomy. Age unknown	84.7	160	(0) negative	(1) negative	(1) core biopsy	(1) no	invasive ductal carcinoma	(1) ER+/PR+/HER2-	Ki67>=20	2	(1) core biopsy				(0) no	(0) no chemo	(1) stage 1a		ND	(2) luminal b
425	XX	(2) black	(6) in a relationship	(2) employment fulltime	2	(1) no	(0) no	(0) false	(0) false	(0) false	(0) false	(0) false	(0) false	24.4	(5) live in someone elses home(children, family, friends)	(1) yes	(1) yes	(0) no	(0) no	(0) no	(0) no	(1) yes	(1) yes	(19) grade 12	indirect		57.1	153	(1) positive	(2) positive	(1) core biopsy	(1) no	invasive ductal carcinoma	(3) her_2 enriched	Ki67>=20	3	(1) core biopsy	wide local excision	(1) no	(1) yes	(1) yes	(1) had chemo	(3) stage 2a	(2) adjuvant	wide local excision	(2) luminal b
426	XX	(2) black	(1) never married	(2) employment fulltime	2	(1) no	(0) no	(0) false	(0) false	(0) false	(0) false	(0) false	(0) false	23.5	(3) home is owned by your parents/relatives/children	(1) yes	(1) yes	(0) no	(1) yes	(1) yes	(0) no	(1) yes	(1) yes	(18) grade 11	direct		55	153	(1) positive	(2) positive	(1) core biopsy		invasive ductal carcinomanst	(2) ER+/PR+/HER2+	Ki67>=20	1	(1) core biopsy	mastectomy	(1) no	(1) yes	(1) yes	(1) had chemo	(4) stage 2b	(2) adjuvant	mastectomy	(2) luminal b
427	XX	(3) coloured	(3) divorced	unemployed	2	(2) 1st degree relatives	(1) yes	(0) false	(1) true	(0) false	(0) false	(0) false	(0) false	24.8	(4) live in informal housing	(0) no	(0) no	(1) yes	(1) yes	(1) yes	(0) no	(1) yes	(1) yes	(3) high school(std6 to matric)	direct	MOTHER	67.4	165	(0) negative	(1) negative	(1) core biopsy	(1) no	invasive ductal carcinoma	(2) ER+/PR+/HER2+	Ki67>=20	3	(1) core biopsy	mastectomy	(1) no	(1) yes	(1) yes	(1) had chemo	(4) stage 2b	(2) adjuvant	mastectomy	(2) luminal b
428	XX	(2) black	(2) married	(2) employment fulltime	3	(1) no	(0) no	(0) false	(0) false	(0) false	(0) false	(0) false	(0) false		(2) rent your home	(0) no	(0) no	(0) no	(0) no	(0) no	(0) no	(1) yes	(1) yes	(19) grade 12	indirect				(0) negative	(1) negative	(1) core biopsy	(1) no	invasive ductal carcinoma	(1) ER+/PR+/HER2-	Ki67>=20	2	(1) core biopsy	core biopsy	(1) no		(0) no	(1) had chemo	(8) stage 4	(3) metastatic	ND	(3) her_2 enriched
429	XX	(2) black	(2) married	(2) employment fulltime	3	(1) no	(0) no	(0) false	(0) false	(0) false	(0) false	(0) false	(0) false	41.9	(2) rent your home	(0) no	(0) no	(1) yes	(1) yes	(1) yes	(0) no	(1) yes	(1) yes	(19) grade 12	direct		128.4	175	(1) positive	(2) positive	(1) core biopsy	(1) no	invasive duct carcinoma noa	(2) ER+/PR+/HER2+	Ki67>=20	3	(1) core biopsy	wide local excision	(2) yes	(0) no	(1) yes	(1) had chemo	(7) stage 3c	(1) primary/neoadjuvant	wide local excision	(2) luminal b
430	XX	(2) black	(1) never married	unemployed	3	(1) no	(0) no	(1) true	(0) false	(0) false	(0) false	(0) false	(0) false	20	(3) home is owned by your parents/relatives/children	(0) no	(0) no	(0) no	(1) yes	(1) yes	(0) no	(1) yes	(1) yes	(18) grade 11	indirect		41	143	(1) positive	(2) positive	(1) core biopsy	(1) no	invasive ductal carcinoma	(2) ER+/PR+/HER2+	Ki67>=20	not done	(1) core biopsy				(0) no	(1) had chemo	(8) stage 4	(3) metastatic	ND	(2) luminal b
431	XX	(2) black	(6) in a relationship	(2) employment fulltime	1	(2) 1st degree relatives	(1) yes	(0) false	(0) false	(0) false	(0) false	(0) false	(0) false	25.6	(5) live in someone elses home(children, family, friends)	(1) yes	(1) yes	(0) no	(1) yes	(0) no	(0) no	(1) yes	(1) yes	(4) technical college/professional school	direct	Elder sister died of breast cancer	63	157	(1) positive	(2) positive	(1) core biopsy	(1) no	invasive carcinoma nos	(2) ER+/PR+/HER2+	Ki67>=20	2	(1) core biopsy	core biopsy	(1) no		(0) no	(1) had chemo	(4) stage 2b	(1) primary/neoadjuvant	ND	(2) luminal b
432	XX	(2) black	(1) never married	(2) employment fulltime	1	(1) no	(0) no	(0) false	(0) false	(0) false	(0) false	(0) false	(0) false	27.8	(3) home is owned by your parents/relatives/children	(1) yes	(0) no	(0) no	(1) yes	(0) no	(0) no	(0) no	(1) yes	(17) grade 10	indirect		66	154	(1) positive	(2) positive	(1) core biopsy	(1) no	ductal- metastatic in axillary lymph node	(1) ER+/PR+/HER2-	Ki67>=20	not done	(1) core biopsy				(0) no	(1) had chemo	(8) stage 4	(3) metastatic	ND	(2) luminal b
433	XX	(2) black	(6) in a relationship	unemployed	5	(1) no	(0) no	(0) false	(0) false	(0) false	(0) false	(0) false	(0) false	21.8	(3) home is owned by your parents/relatives/children	(0) no	(1) yes	(0) no	(0) no	(1) yes	(0) no	(1) yes	(1) yes	(18) grade 11	indirect		51.6	154	(1) positive	(2) positive	(1) core biopsy	(1) no	invasive carcinoma of no special type with a micro-papillary growth pattern	(2) ER+/PR+/HER2+	Ki67>=20	3	(1) core biopsy	mastectomy	(2) yes	(0) no	(1) yes	(1) had chemo	(6) stage 3b	(1) primary/neoadjuvant	mastectomy	(3) her_2 enriched
434	XX	(2) black	(1) never married	(2) employment fulltime	2	(1) no	(0) no	(0) false	(0) false	(0) false	(0) false	(0) false	(0) false	25.7	(3) home is owned by your parents/relatives/children	(1) yes	(1) yes	(1) yes	(1) yes	(1) yes	(1) yes	(1) yes	(1) yes	(4) technical college/professional school	indirect		64.2	158	(0) negative	(1) negative	(1) core biopsy	(1) no	invasive carcinoma nos	(3) her_2 enriched	Ki67<20	1	(1) core biopsy	mastectomy	(2) yes	(0) no	(1) yes	(1) had chemo	(5) stage 3a	(1) primary/neoadjuvant	mastectomy	(2) luminal b
435	XX	(4) white	(2) married	(2) employment fulltime	8	(1) no	(0) no	(0) false	(1) true	(0) false	(0) false	(0) false	(0) false	27.9	(1) own your home	(1) yes	(1) yes	(0) no	(1) yes	(1) yes	(0) no	(1) yes	(1) yes	(3) high school(std6 to matric)	direct		68	156	(0) negative	(1) negative	(1) core biopsy	(1) no	invasive breast carcinoma of no special type revised to a pleomorphic lobular carcinoma or alternatively, a mixed duct lobular carcinoma	(2) ER+/PR+/HER2+	Ki67<20	2	(1) core biopsy	wide local excision	(2) yes	(0) no	(1) yes	(1) had chemo	(5) stage 3a	(1) primary/neoadjuvant	wide local excision	(2) luminal b
436	XX	(2) black	(1) never married	(2) employment fulltime		(1) no	(0) no	(1) true	(0) false	(0) false	(0) false	(0) false	(0) false	46.1	(1) own your home	(1) yes	(1) yes	(1) yes	(1) yes	(1) yes	(0) no	(1) yes	(1) yes	(5) postgraduate/university	direct		103.8	150	(0) negative	(1) negative	(1) core biopsy	(1) no	invasive breast carcinoma of no special type	(1) ER+/PR+/HER2-	Ki67>=20	2	(1) core biopsy				(0) no	(0) no chemo	(4) stage 2b		ND	(2) luminal b
437	XX	(2) black	(2) married	(2) employment fulltime	3	(1) no	(0) no	(0) false	(0) false	(0) false	(0) false	(0) false	(0) false	33.1	(2) rent your home	(1) yes	(1) yes	(0) no	(1) yes	(0) no	(0) no	(1) yes	(1) yes	(3) high school(std6 to matric)	indirect		77.5	153	(0) negative	(1) negative	(1) core biopsy	(1) no	invasive mammary carcinoma of no special type	(3) her_2 enriched	Ki67>=20	3	(1) core biopsy	wide local excision	(2) yes	(0) no	(1) yes	(1) had chemo	(3) stage 2a	(1) primary/neoadjuvant	wide local excision	(2) luminal b
438	XX	(2) black	(6) in a relationship	unemployed		(1) no	(0) no	(0) false	(1) true	(0) false	(0) false	(0) false	(0) false	22.9	(1) own your home	(1) yes	(1) yes	(0) no	(1) yes	(0) no	(0) no	(1) yes	(1) yes	(18) grade 11	direct		60	162	(1) positive	(2) positive	(1) core biopsy	(1) no	high grade dcis	(1) ER+/PR+/HER2-	Ki67>=20	3	(1) core biopsy	core biopsy	(1) no	(1) yes	(1) yes	(1) had chemo	(4) stage 2b	(2) adjuvant	mastectomy	(4) triple negative
439	XX	(2) black	(1) never married	(4) employed on temporary basis	4	(1) no	(0) no	(0) false	(0) false	(1) true	(0) false	(0) false	(0) false	38.5	(3) home is owned by your parents/relatives/children	(0) no	(0) no	(0) no	(1) yes	(0) no	(0) no	(1) yes	(1) yes	(17) grade 10	indirect		122	178	(0) negative	(1) negative	(1) core biopsy	(1) no	invasive ductal carcinoma	(4) triple negative	Ki67>=20	2	(1) core biopsy	wide local excision	(2) yes	(0) no	(1) yes	(1) had chemo	(3) stage 2a	(1) primary/neoadjuvant	wide local excision	(4) triple negative
440	XX	(2) black	(1) never married	unemployed	3	(1) no	(0) no	(0) false	(0) false	(0) false	(0) false	(0) false	(0) false	0	(2) rent your home	(0) no	(0) no	(0) no	(0) no	(0) no	(0) no	(1) yes	(1) yes	(19) grade 12	direct		1.57	650	(1) positive	(2) positive	(1) core biopsy	(1) no	invasive carcinoma nos	(1) ER+/PR+/HER2-	Ki67>=20	2	(1) core biopsy	mastectomy	(1) no	(1) yes	(1) yes	(0) no chemo	(5) stage 3a		mastectomy	(2) luminal b
441	XX	(1) asian	(6) in a relationship	(2) employment fulltime	2	(1) no	(0) no	(0) false	(0) false	(1) true	(0) false	(0) false	(0) false	31.7	(1) own your home	(1) yes	(1) yes	(1) yes	(1) yes	(1) yes	(1) yes	(1) yes	(1) yes	(18) grade 11	indirect		85.2	164	(0) negative	(1) negative	(1) core biopsy	(1) no	ductal	(3) her_2 enriched	Ki67>=20	2	(1) core biopsy	mastectomy	(1) no	(1) yes	(1) yes	(1) had chemo	(3) stage 2a	(2) adjuvant	mastectomy	(2) luminal b
442	XX	(3) coloured	(6) in a relationship	unemployed	3	(1) no	(0) no	(0) false	(0) false	(0) false	(0) false	(0) false	(0) false	35	(2) rent your home	(1) yes	(1) yes	(0) no	(1) yes	(0) no	(0) no	(1) yes	(1) yes	(3) high school(std6 to matric)	direct		87.4	158	(1) positive	(2) positive	(1) core biopsy	(1) no	invasive breast carcinoma	(4) triple negative	Ki67>=20	3	(1) core biopsy				(0) no	(1) had chemo	(8) stage 4	(1) primary/neoadjuvant	ND	(3) her_2 enriched
443	XX	(2) black	(2) married	unemployed	3	(1) no	(0) no	(0) false	(0) false	(0) false	(0) false	(0) false	(0) false	25	(1) own your home	(0) no	(1) yes	(0) no	(0) no	(0) no	(1) yes	(0) no	(1) yes	(4) technical college/professional school	indirect		64	160	(0) negative	(1) negative	(1) core biopsy	(1) no	pagets disease	(2) ER+/PR+/HER2+	Ki67>=20	3	(1) core biopsy	mastectomy	(1) no	(1) yes	(1) yes	(1) had chemo	(2) stage 1b	(2) adjuvant	mastectomy	(2) luminal b
444	XX	(2) black	(2) married	(2) employment fulltime	3	(1) no	(0) no	(0) false	(0) false	(0) false	(0) false	(0) false	(0) false	28.6	(2) rent your home	(0) no	(0) no	(1) yes	(1) yes	(0) no	(0) no	(1) yes	(1) yes	(19) grade 12	indirect		68.8	155	(0) negative	(1) negative	(1) core biopsy	(1) no	invasive ductal carcinoma nst	(1) ER+/PR+/HER2-	Ki67<20	2	(1) core biopsy	wide local excision	(1) no	(1) yes	(1) yes	(0) no chemo	(4) stage 2b		wide local excision	(2) luminal b
445	XX	(2) black	(2) married	(2) employment fulltime	3	(1) no	(0) no	(0) false	(0) false	(0) false	(0) false	(0) false	(0) false	34.5	(1) own your home	(1) yes	(1) yes	(0) no	(1) yes	(1) yes	(0) no	(1) yes	(1) yes	(18) grade 11	indirect		84	156	(0) negative	(1) negative	(1) core biopsy	(1) no	invasive ductal carcinoma	(1) ER+/PR+/HER2-	Ki67>=20	3	(1) core biopsy				(0) no	(1) had chemo	(6) stage 3b	(1) primary/neoadjuvant	ND	(1) luminal a
446	XX	(2) black	(6) in a relationship	(2) employment fulltime	3	(1) no	(0) no	(0) false	(0) false	(0) false	(1) true	(0) false	(0) false	23.9	(1) own your home	(0) no	(0) no	(0) no	(0) no	(0) no	(0) no	(1) yes	(1) yes	(5) postgraduate/university	indirect		65	165	(1) positive	(2) positive	(1) core biopsy	(1) no	invasive ductal carcinoma	(1) ER+/PR+/HER2-	Ki67>=20	2	(1) core biopsy	mastectomy	(1) no	(1) yes	(1) yes	(1) had chemo	(8) stage 4	(3) metastatic	mastectomy	(2) luminal b
447	XX	(2) black	(2) married	(2) employment fulltime	1	(1) no	(0) no	(0) false	(0) false	(0) false	(0) false	(0) false	(0) false	22.7	(1) own your home	(1) yes	(1) yes	(0) no	(1) yes	(1) yes	(0) no	(1) yes	(1) yes	(3) high school(std6 to matric)	indirect		59.6	162	(1) positive	(2) positive	(1) core biopsy	(1) no	invasive carcinoma	(2) ER+/PR+/HER2+	Ki67>=20	2	(1) core biopsy	mastectomy	(1) no	(1) yes	(1) yes	(1) had chemo	(4) stage 2b	(2) adjuvant	mastectomy	(2) luminal b
448	XX	(3) coloured	(4) widowed	unemployed	5	(1) no	(0) no	(0) false	(1) true	(0) false	(0) false	(0) false	(0) false	24.3	(1) own your home	(1) yes	(1) yes	(0) no	(1) yes	(1) yes	(0) no	(1) yes	(1) yes	(3) high school(std6 to matric)	direct		54.6	150	(0) negative	(1) negative	(1) core biopsy	(1) no	invasive mammary carcinoma of no special type	(2) ER+/PR+/HER2+	Ki67>=20	3	(1) core biopsy				(0) no	(1) had chemo	(6) stage 3b	(1) primary/neoadjuvant	ND	(2) luminal b
449	XX	(2) black	(2) married	(4) employed on temporary basis	2	(1) no	(0) no	(1) true	(0) false	(0) false	(0) false	(0) false	(0) false	27.2	(1) own your home	(1) yes	(1) yes	(1) yes	(1) yes	(1) yes	(0) no	(1) yes	(1) yes	(5) postgraduate/university	indirect		66.1	156	(0) negative	(1) negative	(1) core biopsy	(1) no	invasive carcinoma of no special type	(1) ER+/PR+/HER2-	ki67<20	2	(1) core biopsy	mastectomy	(2) yes	(0) no	(1) yes	(1) had chemo	(4) stage 2b	(1) primary/neoadjuvant	mastectomy	(3) her_2 enriched
450	XX	(2) black	(2) married	(2) employment fulltime	3	(1) no	(0) no	(0) false	(0) false	(0) false	(0) false	(0) false	(0) false	30.6	(2) rent your home	(0) no	(0) no	(0) no	(1) yes	(1) yes	(0) no	(1) yes	(1) yes	(19) grade 12	indirect		74.4	156	(1) positive	(2) positive	(1) core biopsy	(1) no	invasive carcinoma of no special type	(1) ER+/PR+/HER2-	Ki67>=20	3	(1) core biopsy	wide local excision	(1) no	(1) yes	(1) yes	(1) had chemo	(4) stage 2b	(2) adjuvant	wide local excision	(4) triple negative
451	XX	(2) black	(1) never married	(2) employment fulltime	1	(1) no	(0) no	(0) false	(0) false	(0) false	(0) false	(0) false	(0) false	32.6	(1) own your home	(1) yes	(1) yes	(0) no	(1) yes	(0) no	(0) no	(1) yes	(1) yes	(2) primary school(sub-a to std 5)	direct		82.5	159	(0) negative	(1) negative	(1) core biopsy	(1) no	invasive ductal carcinoma	(3) her_2 enriched	Ki67>=20	3	(1) core biopsy	mastectomy	(2) yes	(0) no	(1) yes	(1) had chemo	(4) stage 2b	(1) primary/neoadjuvant	mastectomy	(4) triple negative
452	XX	(2) black	(6) in a relationship	(4) employed on temporary basis	2	(1) no	(0) no	(0) false	(0) false	(0) false	(0) false	(0) false	(0) false	19.8	(5) live in someone elses home(children, family, friends)	(0) no	(1) yes	(0) no	(1) yes	(1) yes	(0) no	(1) yes	(1) yes	(4) technical college/professional school	indirect		50.1	159	(1) positive	(2) positive	(1) core biopsy	(1) no	invasive ductal carcinoma nst	(4) triple negative	Ki67>=20	3	(1) core biopsy	mastectomy	(2) yes	(0) no	(1) yes	(1) had chemo	(5) stage 3a	(1) primary/neoadjuvant	mastectomy	(2) luminal b
453	XX	(2) black	(1) never married	(2) employment fulltime	2	(1) no	(0) no	(0) false	(0) false	(0) false	(0) false	(0) false	(0) false	37.5	(5) live in someone elses home(children, family, friends)	(1) yes	(1) yes	(0) no	(1) yes	(0) no	(0) no	(1) yes	(1) yes	(15) grade 8	indirect		92.4	157	(1) positive	(2) positive	(1) core biopsy	(1) no	invasive ductal carcinoma	(1) ER+/PR+/HER2-	ki67=>20	2	(1) core biopsy				(0) no	(1) had chemo	(5) stage 3a	(1) primary/neoadjuvant	ND	(2) luminal b
454	XX	(2) black	(1) never married	(3) self-employed	2	(1) no	(0) no	(0) false	(0) false	(0) false	(0) false	(0) false	(0) false	18.5	(3) home is owned by your parents/relatives/children	(1) yes	(1) yes	(1) yes	(1) yes	(1) yes	(0) no	(1) yes	(1) yes	(19) grade 12	indirect		51	166	(0) negative	(2) positive	(1) core biopsy	(1) no	invasive ductal carcinomawith focal mucinous component	(3) her_2 enriched	Ki67>=20	2	(1) core biopsy	mastectomy	(2) yes	(0) no	(1) yes	(1) had chemo	(5) stage 3a	(1) primary/neoadjuvant	mastectomy	(1) luminal a
455	XX	(2) black	(1) never married	(3) self-employed	3	(1) no	(0) no	(1) true	(0) false	(0) false	(0) false	(0) false	(0) false	39.4	(1) own your home	(0) no	(0) no	(0) no	(0) no	(0) no	(0) no	(0) no	(2) no	(6) unknown	indirect		103.5	162	(1) positive	(2) positive	(1) core biopsy	(1) no	invasive lobular carcinoma	(1) ER+/PR+/HER2-	Ki67>=20	3	(1) core biopsy				(0) no	(0) no chemo	(5) stage 3a		ND	(3) her_2 enriched
456	XX	(2) black	(1) never married	unemployed	4	(1) no	(0) no	(1) true	(1) true	(0) false	(0) false	(0) false	(0) false	37.8	(3) home is owned by your parents/relatives/children	(1) yes	(1) yes	(0) no	(1) yes	(0) no	(0) no	(1) yes	(1) yes	(19) grade 12	indirect		92.1	156	(0) negative	(1) negative	(1) core biopsy	(1) no	ductal carcinoma	(4) triple negative		3	(1) core biopsy				(0) no	(0) no chemo	(7) stage 3c		ND	(2) luminal b
457	XX	(2) black	(4) widowed	unemployed	4	(1) no	(0) no	(0) false	(0) false	(0) false	(0) false	(0) false	(0) false	18	(1) own your home	(0) no	(0) no	(0) no	(1) yes	(1) yes	(0) no	(1) yes	(1) yes	(19) grade 12	indirect		55.1	175	(1) positive	(2) positive	(1) core biopsy	(1) no	invasive ductal carcinoma	(1) ER+/PR+/HER2-	Ki67>=20	3	(1) core biopsy	wide local excision	(1) no	(1) yes	(1) yes	(0) no chemo	(4) stage 2b		wide local excision	(4) triple negative
458	XX	(2) black	(2) married	(4) employed on temporary basis	2	(2) 1st degree relatives	(1) yes	(1) true	(0) false	(0) false	(0) false	(0) false	(0) false	23.1	(1) own your home	(1) yes	(1) yes	(1) yes	(1) yes	(1) yes	(0) no	(1) yes	(1) yes	(19) grade 12	indirect	Grandmother and her sister had breast cancer	62	164	(1) positive	(0) not done/unknown	mastectomy	(1) no	invasive ductal carcinoma	(1) ER+/PR+/HER2-	Ki67>=20	2	core biopsy	mastectomy	(1) no	(1) yes	(1) yes	(1) had chemo	(4) stage 2b	(2) adjuvant	mastectomy	(2) luminal b
459	XX	(2) black	(1) never married	unemployed	3	(1) no	(0) no	(1) true	(0) false	(0) false	(0) false	(0) false	(0) false	42.1	(2) rent your home	(0) no	(1) yes	(0) no	(1) yes	(0) no	(0) no	(1) yes	(1) yes	(17) grade 10	indirect		101.1	155	(0) negative	(1) negative	(1) core biopsy	(1) no	invasive ductal carcinoma. fish negative	(1) ER+/PR+/HER2-	Ki67<20	2	(1) core biopsy	mastectomy	(2) yes	(0) no	(1) yes	(1) had chemo	(6) stage 3b	(1) primary/neoadjuvant	mastectomy	(1) luminal a
460	XX	(2) black	(1) never married	unemployed		(1) no	(0) no	(0) false	(0) false	(0) false	(0) false	(0) false	(0) false	21.6	(1) own your home	(0) no	(0) no	(0) no	(1) yes	(0) no	(0) no	(1) yes	(1) yes	(17) grade 10	direct		56	161	(1) positive	(2) positive	(1) core biopsy	(1) no	invasive lobular ca	(1) ER+/PR+/HER2-	ki67<20	2	(1) core biopsy	mastectomy	(1) no	(1) yes	(1) yes	(1) had chemo	(4) stage 2b	(2) adjuvant	mastectomy	(2) luminal b
461	XX	(2) black	(1) never married	unemployed	2	(1) no	(0) no	(0) false	(0) false	(0) false	(0) false	(0) false	(0) false	31.4	(3) home is owned by your parents/relatives/children	(1) yes	(1) yes	(0) no	(1) yes	(0) no	(0) no	(1) yes	(1) yes	(4) technical college/professional school	indirect		75.4	155	(0) negative	(1) negative	(1) core biopsy	(1) no	invasive ductal carcinoma	(3) her_2 enriched		3	(1) core biopsy	mastectomy	(2) yes	(0) no	(1) yes	(1) had chemo	(6) stage 3b	(1) primary/neoadjuvant	mastectomy	(2) luminal b
462	XX	(4) white	(3) divorced	unemployed	3	(1) no	(0) no	(0) false	(1) true	(0) false	(0) false	(0) false	(0) false	27.4	(1) own your home	(1) yes	(1) yes	(0) no	(1) yes	(1) yes	(1) yes	(1) yes	(1) yes	(3) high school(std6 to matric)	direct		66.7	156	(0) negative	(1) negative	(1) core biopsy	(1) no	metaplastic carcinoma with squamous differentiation	(1) ER+/PR+/HER2-	Ki67>=20	not done	(1) core biopsy				(0) no	(1) had chemo	(8) stage 4	(1) primary/neoadjuvant	ND	(2) luminal b
463	XX	(2) black	(1) never married	unemployed	1	(1) no	(0) no	(0) false	(0) false	(0) false	(0) false	(0) false	(0) false		(3) home is owned by your parents/relatives/children	(1) yes	(1) yes	(0) no	(1) yes	(1) yes	(0) no	(1) yes	(1) yes	(17) grade 10	indirect				(1) positive	(2) positive	(1) core biopsy	(1) no	invasive ductal carcinoma	(1) ER+/PR+/HER2-	Ki67>=20	3	(1) core biopsy				(0) no	(1) had chemo	(7) stage 3c	(1) primary/neoadjuvant	ND	(3) her_2 enriched
464	XX	(2) black	(2) married	unemployed	3	(1) no	(0) no	(0) false	(0) false	(0) false	(0) false	(0) false	(0) false	34.7	(1) own your home	(1) yes	(1) yes	(0) no	(1) yes	(0) no	(0) no	(1) yes	(1) yes	(17) grade 10	indirect		87.7	159	(0) negative	(1) negative	(1) core biopsy	(1) no	invasive carcinoma, of no special type	(1) ER+/PR+/HER2-	Ki67<20	3	(1) core biopsy	wide local excision	(1) no	(1) yes	(1) yes	(0) no chemo	(1) stage 1a		wide local excision	(3) her_2 enriched
465	XX	(2) black	(6) in a relationship	(2) employment fulltime	1	(1) no	(0) no	(0) false	(0) false	(0) false	(0) false	(0) false	(0) false	43.5	(2) rent your home	(0) no	(0) no	(0) no	(1) yes	(0) no	(0) no	(1) yes	(1) yes	(3) high school(std6 to matric)	indirect		117	164	(0) negative	(1) negative	(1) core biopsy	(1) no	invasive ductal carcinoma	(1) ER+/PR+/HER2-	ki67=>20	2	(1) core biopsy	mastectomy	(2) yes	(0) no	(1) yes	(1) had chemo	(6) stage 3b	(1) primary/neoadjuvant	mastectomy	(1) luminal a
466	XX	(2) black	(2) married	unemployed	4	(1) no	(0) no	(0) false	(0) false	(0) false	(0) false	(0) false	(0) false	25.1	(1) own your home	(0) no	(0) no	(0) no	(1) yes	(0) no	(0) no	(1) yes	(1) yes	(4) technical college/professional school	indirect		58	152	(0) negative	(1) negative	(1) core biopsy	(1) no	invasive ductal carcinoma	(1) ER+/PR+/HER2-	Ki67>=20	2	(1) core biopsy	mastectomy	(1) no	(1) yes	(1) yes	(1) had chemo	(4) stage 2b	(2) adjuvant	mastectomy	(2) luminal b
467	XX	(2) black	(3) divorced	(2) employment fulltime	4	(1) no	(0) no	(0) false	(0) false	(0) false	(0) false	(0) false	(0) false	32.6	(2) rent your home	(1) yes	(1) yes	(0) no	(1) yes	(1) yes	(0) no	(1) yes	(1) yes	(5) postgraduate/university	indirect		93	169	(0) negative	(1) negative	(1) core biopsy	(1) no	invasive breast carcinoma no special type	(3) her_2 enriched	Ki67>=20	3	(1) core biopsy	mastectomy	(2) yes	(0) no	(1) yes	(1) had chemo	(6) stage 3b	(1) primary/neoadjuvant	mastectomy	(1) luminal a
468	XX	(2) black	(1) never married	unemployed	3	(1) no	(0) no	(0) false	(0) false	(0) false	(0) false	(0) false	(0) false		(2) rent your home	(0) no	(1) yes	(0) no	(0) no	(0) no	(0) no	(1) yes	(1) yes	(18) grade 11	indirect				(1) positive	(2) positive	(1) core biopsy	(1) no	invasive ca nst	(1) ER+/PR+/HER2-	Ki67>=20	3	(1) core biopsy	mastectomy	(1) no	(1) yes	(1) yes	(1) had chemo	(3) stage 2a	(2) adjuvant	mastectomy	(2) luminal b
469	XX	(4) white	(4) widowed	(6) retired	2	(1) no	(0) no	(0) false	(0) false	(0) false	(0) false	(0) false	(1) true	27.1	(1) own your home	(1) yes	(1) yes	(1) yes	(1) yes	(1) yes	(0) no	(1) yes	(1) yes	(3) high school(std6 to matric)	indirect		73	164	(0) negative	(1) negative	(1) core biopsy	(1) no	invasive carcinoma of no special type	(1) ER+/PR+/HER2-	Ki67>=20	2	(1) core biopsy				(0) no	(0) no chemo	(3) stage 2a		ND	(2) luminal b
470	XX	(2) black	(2) married	(3) self-employed	4	(2) 1st degree relatives	(1) yes	(0) false	(0) false	(0) false	(1) true	(0) false	(0) false	34.9	(2) rent your home	(1) yes	(0) no	(1) yes	(0) no	(0) no	(0) no	(1) yes	(1) yes	(3) high school(std6 to matric)	indirect		96.3	166	(0) negative	(1) negative	(1) core biopsy	(1) no	infiltrating ductal carcinoma	(4) triple negative	Ki67>=20	3	(1) core biopsy				(0) no	(1) had chemo	(6) stage 3b	(1) primary/neoadjuvant	ND	(4) triple negative
471	XX	(2) black	(1) never married	unemployed	4	(1) no	(0) no	(1) true	(0) false	(0) false	(0) false	(0) false	(0) false	24	(5) live in someone elses home(children, family, friends)	(0) no	(0) no	(0) no	(1) yes	(0) no	(0) no	(1) yes	(3) i can read a little bit	(15) grade 8	indirect		95	199	(0) negative	(1) negative	(1) core biopsy	(1) no	invasive ductal carcinoma	(2) ER+/PR+/HER2+		2	(1) core biopsy				(0) no	(1) had chemo	(8) stage 4	(3) metastatic	ND	(4) triple negative
472	XX	(2) black	(6) in a relationship	(3) self-employed	2	(1) no	(0) no	(0) false	(0) false	(0) false	(0) false	(0) false	(0) false	0	(1) own your home	(0) no	(0) no	(1) yes	(0) no	(0) no	(0) no	(1) yes	(1) yes	(3) high school(std6 to matric)	indirect		1.56	101	(0) negative	(1) negative	(1) core biopsy	(1) no	metastatic adenocarcinoma, with the immunohistochemical features in favour of a primary breast carcinoma	incomplete	incomplete	not done	(1) core biopsy				(0) no	(0) no chemo	(8) stage 4		ND	(2) luminal b
473	XX	(2) black	(6) in a relationship	unemployed	3	(1) no	(0) no	(0) false	(0) false	(0) false	(0) false	(0) false	(0) false	41.2	(1) own your home	(0) no	(0) no	(0) no	(1) yes	(0) no	(0) no	(1) yes	(2) no	(1) informal only	indirect		97.7	154	(0) negative	(1) negative	(1) core biopsy	(1) no	invasive ductal carcinoma	(2) ER+/PR+/HER2+	Ki67>=20	3	(1) core biopsy	mastectomy	(2) yes	(0) no	(1) yes	(1) had chemo	(6) stage 3b	(1) primary/neoadjuvant	mastectomy	n/a
474	XX	(2) black	(1) never married	unemployed		(1) no	(0) no	(0) false	(0) false	(0) false	(0) false	(0) false	(0) false	27.3	(2) rent your home	(0) no	(0) no	(0) no	(1) yes	(1) yes	(0) no	(1) yes	(1) yes	(4) technical college/professional school	direct		69.1	159	(1) positive	(2) positive	(1) core biopsy	(1) no	invasive carcinoma	(1) ER+/PR+/HER2-	Ki67>=20	3	(1) core biopsy	wide local excision	(1) no	(1) yes	(1) yes	(1) had chemo	(4) stage 2b	(2) adjuvant	wide local excision	(2) luminal b
475	XX	(2) black	(2) married	(2) employment fulltime	3	(1) no	(0) no	(0) false	(0) false	(0) false	(0) false	(0) false	(0) false	33.2	(2) rent your home	(1) yes	(0) no	(0) no	(1) yes	(1) yes	(0) no	(1) yes	(1) yes	(19) grade 12	direct		77.8	153	(1) positive	(2) positive	(1) core biopsy	(1) no	invasive ductal ca nos	(1) ER+/PR+/HER2-	Ki67>=20	2	(1) core biopsy	wide local excision	(1) no	(1) yes	(1) yes	(1) had chemo	(3) stage 2a	(2) adjuvant	wide local excision	(2) luminal b
476	XX	(2) black	(2) married	unemployed	3	(1) no	(0) no	(0) false	(0) false	(0) false	(0) false	(0) false	(0) false	30.2	(1) own your home	(0) no	(0) no	(0) no	(0) no	(0) no	(0) no	(1) yes	(1) yes	(18) grade 11	direct		77.3	160	(0) negative	(1) negative	(1) core biopsy	(1) no	invasive breast carcinoma	(1) ER+/PR+/HER2-	Ki67<20	2	(1) core biopsy	mastectomy	(1) no	(1) yes	(1) yes	(1) had chemo	(3) stage 2a	(2) adjuvant	mastectomy	(2) luminal b
477	XX	(1) asian	(2) married	(2) employment fulltime	2	(1) no	(0) no	(0) false	(0) false	(0) false	(0) false	(0) false	(0) false	20.3	(1) own your home	(1) yes	(1) yes	(0) no	(1) yes	(1) yes	(0) no	(1) yes	(1) yes	(19) grade 12	direct		56.6	167	(0) negative	(1) negative	(1) core biopsy	(1) no	invasive ductal carcinoma	(1) ER+/PR+/HER2-	Ki67>=20	3	(1) core biopsy				(0) no	(1) had chemo	(7) stage 3c	(1) primary/neoadjuvant	ND	(1) luminal a
478	XX	(2) black	(2) married	unemployed	4	(1) no	(0) no	(0) false	(0) false	(0) false	(0) false	(0) false	(0) false	37	(1) own your home	(0) no	(0) no	(0) no	(0) no	(0) no	(0) no	(0) no	(1) yes	(3) high school(std6 to matric)	indirect		90.1	156	(0) negative	(1) negative	mastectomy	(2) yes		(1) ER+/PR+/HER2-		3	core biopsy	mastectomy	(2) yes	(0) no	(1) yes	(1) had chemo	(6) stage 3b	(1) primary/neoadjuvant	mastectomy	(2) luminal b
479	XX	(2) black	(1) never married	(2) employment fulltime		(1) no	(0) no	(1) true	(0) false	(0) false	(0) false	(0) false	(0) false	34.5	(1) own your home	(1) yes	(1) yes	(0) no	(1) yes	(1) yes	(0) no	(1) yes	(1) yes	(19) grade 12	indirect		83	155	(0) negative	(1) negative	(1) core biopsy	(1) no	invasive carcinoma (nst)	(2) ER+/PR+/HER2+	Ki67>=20	3	(1) core biopsy	mastectomy	(2) yes	(0) no	(1) yes	(1) had chemo	(5) stage 3a	(1) primary/neoadjuvant	mastectomy	(2) luminal b
480	XX	(3) coloured	(2) married	unemployed	4	(1) no	(0) no	(0) false	(1) true	(0) false	(0) false	(0) false	(0) false	33.3	(1) own your home	(1) yes	(1) yes	(0) no	(1) yes	(0) no	(0) no	(1) yes	(1) yes	(18) grade 11	indirect		88.6	163	(0) negative	(1) negative	(1) core biopsy	(1) no	invasive ductal carcinoma nst	(1) ER+/PR+/HER2-	Ki67>=20	3	(1) core biopsy				(0) no	(1) had chemo	(6) stage 3b	(1) primary/neoadjuvant	ND	(2) luminal b
481	XX	(2) black	(2) married	(4) employed on temporary basis	3	(1) no	(0) no	(0) false	(0) false	(0) false	(0) false	(0) false	(0) false	33.8	(1) own your home	(1) yes	(1) yes	(0) no	(1) yes	(0) no	(0) no	(1) yes	(1) yes	(18) grade 11	indirect		81.15	155	(1) positive	(2) positive	(1) core biopsy	(1) no	invasive ductal carcinoma	(1) ER+/PR+/HER2-	Ki67>=20	2	(1) core biopsy	wide local excision	(1) no	(1) yes	(1) yes	(1) had chemo	(4) stage 2b	(2) adjuvant	wide local excision	(2) luminal b
482	XX	(2) black	(1) never married	(4) employed on temporary basis	1	(1) no	(0) no	(1) true	(0) false	(0) false	(0) false	(0) false	(0) false	25.9	(1) own your home	(0) no	(1) yes	(0) no	(0) no	(0) no	(1) yes	(0) no	(3) i can read a little bit	(3) high school(std6 to matric)	indirect		54.5	145	(1) positive	(2) positive	(1) core biopsy	(1) no	infiltrating duct carcinoma	(3) her_2 enriched	Ki67>=20	2	(1) core biopsy	mastectomy	(2) yes	(0) no	(1) yes	(1) had chemo	(5) stage 3a	(1) primary/neoadjuvant	mastectomy	(1) luminal a
483	XX	(4) white	(6) in a relationship	(6) retired	1	(1) no	(0) no	(0) false	(0) false	(0) false	(1) true	(0) false	(0) false	24.6	(1) own your home	(1) yes	(1) yes	(0) no	(1) yes	(0) no	(0) no	(1) yes	(1) yes	(3) high school(std6 to matric)	indirect		68.5	167	(0) negative	(1) negative	(1) core biopsy	(1) no	invasive carcinoma of no special type with apocrine differentiation	(3) her_2 enriched	Ki67>=20	2	(1) core biopsy				(0) no	(1) had chemo	(6) stage 3b	(1) primary/neoadjuvant	ND	(2) luminal b
484	XX	(2) black	(6) in a relationship	(2) employment fulltime	7	(1) no	(0) no	(0) false	(0) false	(0) false	(0) false	(0) false	(0) false	39.8	(3) home is owned by your parents/relatives/children	(0) no	(0) no	(1) yes	(0) no	(0) no	(0) no	(1) yes	(1) yes	(3) high school(std6 to matric)	indirect		95.6	155	(0) negative	(2) positive	(1) core biopsy	(1) no	invasive ductal carcinoma	(4) triple negative	Ki67>=20	3	(1) core biopsy	mastectomy	(2) yes	(0) no	(1) yes	(1) had chemo	(6) stage 3b	(1) primary/neoadjuvant	mastectomy	(2) luminal b
485	XX	(2) black	(4) widowed	unemployed	4	(1) no	(0) no	(0) false	(0) false	(0) false	(0) false	(0) false	(0) false	21.8	(1) own your home	(0) no	(0) no	(0) no	(0) no	(0) no	(0) no	(1) yes	(2) no	(15) grade 8	indirect		58	163	(1) positive	(2) positive	(1) core biopsy	(1) no	invasive ductal carcinoma	(1) ER+/PR+/HER2-	Ki67>=20	2	(1) core biopsy				(0) no	(1) had chemo	(7) stage 3c	(1) primary/neoadjuvant	ND	(2) luminal b
486	XX	(4) white	(4) widowed	(6) retired	2	(2) 1st degree relatives	(1) yes	(0) false	(0) false	(1) true	(1) true	(0) false	(1) true		(2) rent your home	(1) yes	(1) yes	(0) no	(1) yes	(1) yes	(0) no	(1) yes	(1) yes	(3) high school(std6 to matric)	direct	Daughter			(0) negative	(1) negative	(1) core biopsy	(1) no	invasive breast adenocarcinoma	(1) ER+/PR+/HER2-	Ki67<20	2	(1) core biopsy				(0) no	(0) no chemo	(3) stage 2a		ND	(2) luminal b
487	XX	(2) black	(1) never married	unemployed	1	(1) no	(0) no	(1) true	(1) true	(0) false	(0) false	(0) false	(0) false	22.9	(3) home is owned by your parents/relatives/children	(0) no	(0) no	(0) no	(1) yes	(0) no	(0) no	(1) yes	(1) yes	(18) grade 11	indirect		55	155	(1) positive	(2) positive	(1) core biopsy	(1) no	invasive carcinoma nst	(3) her_2 enriched	Ki67<20	3	(1) core biopsy				(0) no	(1) had chemo	(7) stage 3c	(1) primary/neoadjuvant	ND	(3) her_2 enriched
488	XX	(2) black	(1) never married	unemployed	2	(1) no	(0) no	(1) true	(0) false	(0) false	(1) true	(0) false	(0) false	29.5	(3) home is owned by your parents/relatives/children	(0) no	(0) no	(0) no	(0) no	(0) no	(0) no	(1) yes	(1) yes	(15) grade 8	indirect		70.9	155	(1) positive	(2) positive	(1) core biopsy	(1) no	invasive carcinoma of no special type	(1) ER+/PR+/HER2-	Ki67>=20	2	(1) core biopsy	mastectomy	(2) yes	(0) no	(1) yes	(1) had chemo	(6) stage 3b	(1) primary/neoadjuvant	mastectomy	(2) luminal b
489	XX	(2) black	(2) married	(2) employment fulltime	2	(1) no	(0) no	(0) false	(0) false	(0) false	(0) false	(0) false	(0) false	23.1	(2) rent your home	(1) yes	(1) yes	(0) no	(0) no	(1) yes	(0) no	(1) yes	(1) yes	(3) high school(std6 to matric)	direct		63	165	(0) negative	(1) negative	(1) core biopsy	(1) no	invasive carcinoma of no special type	(1) ER+/PR+/HER2-	Ki67>=20	2	(1) core biopsy	mastectomy	(2) yes	(0) no	(1) yes	(1) had chemo	(3) stage 2a	(1) primary/neoadjuvant	mastectomy	(2) luminal b
490	XX	(2) black	(1) never married	unemployed	4	(1) no	(0) no	(0) false	(0) false	(0) false	(0) false	(0) false	(0) false	34.3	(1) own your home	(0) no	(0) no	(0) no	(1) yes	(0) no	(0) no	(1) yes	(1) yes	(3) high school(std6 to matric)	indirect		85.7	158	(0) negative	(1) negative	(1) core biopsy	(1) no	infiltrating, moderating differentiated lobular carcinoma	(1) ER+/PR+/HER2-	Ki67<20	2	(1) core biopsy	mastectomy	(2) yes	(0) no	(1) yes	(1) had chemo	(6) stage 3b	(1) primary/neoadjuvant	mastectomy	(2) luminal b
491	XX	(2) black	(2) married	unemployed	3	(1) no	(0) no	(0) false	(0) false	(0) false	(0) false	(0) false	(0) false	30.3	(1) own your home	(1) yes	(1) yes	(1) yes	(0) no	(1) yes	(0) no	(1) yes	(1) yes	(19) grade 12	direct		71	153	(0) negative	(2) positive	(1) core biopsy	(1) no	invasive right breast cancer, no special type	(1) ER+/PR+/HER2-	Ki67>=20	3	(1) core biopsy				(0) no	(0) no chemo	(5) stage 3a		ND	(2) luminal b
492	XX	(1) asian	(2) married	unemployed	2	(2) 1st degree relatives	(1) yes	(1) true	(0) false	(0) false	(0) false	(0) false	(0) false	23.8	(1) own your home	(1) yes	(1) yes	(0) no	(1) yes	(1) yes	(0) no	(1) yes	(1) yes	(3) high school(std6 to matric)	indirect	sister age 38	55	152	(0) negative	(1) negative	(1) core biopsy	(1) no	invasive ductal carcinoma	(1) ER+/PR+/HER2-	Ki67>=20	2	(1) core biopsy	wide local excision	(2) yes	(0) no	(1) yes	(1) had chemo	(4) stage 2b	(1) primary/neoadjuvant	wide local excision	(2) luminal b
493	XX	(2) black	(1) never married	(2) employment fulltime	2	(1) no	(0) no	(0) false	(0) false	(0) false	(0) false	(0) false	(0) false	18.4	(2) rent your home	(0) no	(0) no	(1) yes	(1) yes	(1) yes	(0) no	(1) yes	(1) yes	(4) technical college/professional school	indirect		50	165	(0) negative	(1) negative	(1) core biopsy	(1) no	invasive ductal carcinoma	(2) ER+/PR+/HER2+	incomplete	1	(1) core biopsy	wide local excision	(1) no	(1) yes	(1) yes	(1) had chemo	(1) stage 1a	(2) adjuvant	wide local excision	(2) luminal b
494	XX	(2) black	(2) married	(2) employment fulltime	2	(1) no	(0) no	(1) true	(0) false	(0) false	(0) false	(0) false	(0) false	29.8	(1) own your home	(1) yes	(1) yes	(0) no	(1) yes	(1) yes	(0) no	(1) yes	(1) yes	(19) grade 12	indirect		69.8	153	(0) negative	(1) negative	(1) core biopsy	(1) no	invasive ductal carcinoma nst	(2) ER+/PR+/HER2+	Ki67>=20	3	(1) core biopsy	wide local excision	(1) no	(1) yes	(1) yes	(1) had chemo	(3) stage 2a	(2) adjuvant	wide local excision	(2) luminal b
495	XX	(2) black	(6) in a relationship	(2) employment fulltime	2	(1) no	(0) no	(0) false	(0) false	(0) false	(0) false	(0) false	(1) true	35.9	(2) rent your home	(0) no	(0) no	(0) no	(1) yes	(1) yes	(0) no	(1) yes	(1) yes	(3) high school(std6 to matric)	indirect		100	167	(0) negative	(1) negative	(4) mastectomy	(1) no	invasive ductal carcinoma	(4) triple negative		2	core biopsy	(4) mastectomy	(1) no	(1) yes	(1) yes	(1) had chemo	(4) stage 2b	(2) adjuvant	mastectomy	(2) luminal b
496	XX	(2) black	(2) married	unemployed	4	(1) no	(0) no	(0) false	(0) false	(0) false	(0) false	(0) false	(0) false	42.9	(2) rent your home	(0) no	(0) no	(0) no	(0) no	(0) no	(0) no	(1) yes	(1) yes	(2) primary school(sub-a to std 5)	direct		107	158	(0) negative	(0) not done/unknown	(1) core biopsy	(1) no	invasive carcinoma	(2) ER+/PR+/HER2+	Ki67>=20	2	(1) core biopsy				(0) no	(1) had chemo	(6) stage 3b	(1) primary/neoadjuvant	ND	(4) triple negative
497	XX	(2) black	(6) in a relationship	(2) employment fulltime	2	(1) no	(0) no	(0) false	(0) false	(0) false	(0) false	(0) false	(0) false	40.6	(3) home is owned by your parents/relatives/children	(1) yes	(1) yes	(0) no	(1) yes	(0) no	(0) no	(1) yes	(1) yes	(3) high school(std6 to matric)	direct		85.3	145	(0) negative	(1) negative	(1) core biopsy	(1) no	invasive ductal ca	(2) ER+/PR+/HER2+	Ki67>=20	3	(1) core biopsy	wide local excision	(1) no	(1) yes	(1) yes	(1) had chemo	(3) stage 2a	(2) adjuvant	wide local excision	(2) luminal b
498	XX	(2) black	(1) never married	(3) self-employed	1	(1) no	(0) no	(0) false	(0) false	(0) false	(0) false	(0) false	(0) false	26	(2) rent your home	(1) yes	(0) no	(0) no	(1) yes	(0) no	(0) no	(1) yes	(1) yes	(4) technical college/professional school	direct		56.2	147	(1) positive	(2) positive	(1) core biopsy	(1) no	invasive ductal nos	(1) ER+/PR+/HER2-	Ki67>=20	1	(1) core biopsy	mastectomy	(1) no	(1) yes	(1) yes	(1) had chemo	(4) stage 2b	(2) adjuvant	mastectomy	(2) luminal b
499	XX	(2) black	(2) married	(2) employment fulltime	1	(1) no	(0) no	(1) true	(0) false	(0) false	(0) false	(0) false	(0) false	23.7	(1) own your home	(1) yes	(1) yes	(1) yes	(1) yes	(1) yes	(0) no	(1) yes	(1) yes	(5) postgraduate/university	direct		61.4	161	(1) positive	(2) positive	(1) core biopsy	(1) no	dcis	(1) ER+/PR+/HER2-	Ki67>=20	2	(1) core biopsy	mastectomy	(1) no	(1) yes	(1) yes	(1) had chemo	(4) stage 2b	(2) adjuvant	mastectomy	(2) luminal b
500	XX	(2) black	(6) in a relationship	(2) employment fulltime	3	(1) no	(0) no	(0) false	(0) false	(0) false	(0) false	(0) false	(0) false	34.1	(3) home is owned by your parents/relatives/children	(1) yes	(1) yes	(0) no	(1) yes	(0) no	(0) no	(1) yes	(1) yes	(3) high school(std6 to matric)	direct		74.8	148	(0) negative	(1) negative	(1) core biopsy	(1) no	invasive carcinoma	(2) ER+/PR+/HER2+	Ki67>=20	3	(1) core biopsy	mastectomy	(2) yes	(0) no	(1) yes	(1) had chemo	(5) stage 3a	(1) primary/neoadjuvant	mastectomy	(2) luminal b
501	XX	(1) asian	(1) never married	(2) employment fulltime		(1) no	(0) no	(0) false	(0) false	(1) true	(1) true	(0) false	(0) false	24.3	(2) rent your home	(1) yes	(1) yes	(0) no	(1) yes	(0) no	(0) no	(1) yes	(1) yes	(3) high school(std6 to matric)	direct		57	153	(0) negative	(1) negative	(1) core biopsy	(1) no	invasive ductal	(1) ER+/PR+/HER2-	Ki67<20	2	(1) core biopsy	wide local excision	(1) no	(1) yes	(1) yes	(1) had chemo	(3) stage 2a	(2) adjuvant	wide local excision	(2) luminal b
502	XX	(4) white	(4) widowed	(2) employment fulltime	3	(1) no	(0) no	(0) false	(0) false	(0) false	(0) false	(0) false	(0) false	39	(2) rent your home	(1) yes	(1) yes	(1) yes	(1) yes	(1) yes	(0) no	(1) yes	(1) yes	(4) technical college/professional school	direct		108.7	167	(0) negative	(1) negative	(1) core biopsy	(1) no	invasive breast carcinoma	(1) ER+/PR+/HER2-	Ki67>=20	3	(1) core biopsy	wide local excision	(1) no	(1) yes	(1) yes	(1) had chemo	(3) stage 2a	(2) adjuvant	wide local excision	(2) luminal b
503	XX	(2) black	(2) married	(3) self-employed	3	(1) no	(0) no	(0) false	(0) false	(0) false	(0) false	(0) false	(0) false	23	(2) rent your home	(0) no	(0) no	(0) no	(0) no	(0) no	(0) no	(1) yes	(1) yes	(17) grade 10	indirect		61.8	164	(0) negative	(1) negative	(1) core biopsy	(1) no	invasive ductal carcinoma nst	(2) ER+/PR+/HER2+	Ki67>=20	2	(1) core biopsy	mastectomy	(1) no	(1) yes	(1) yes	(1) had chemo	(3) stage 2a	(2) adjuvant	mastectomy	(2) luminal b
504	XX	(2) black	(1) never married	unemployed	1	(1) no	(0) no	(0) false	(0) false	(0) false	(0) false	(0) false	(0) false	21.2	(1) own your home	(0) no	(1) yes	(0) no	(1) yes	(0) no	(0) no	(1) yes	(1) yes	(19) grade 12	direct		54.4	160	(0) negative	(1) negative	(1) core biopsy	(1) no	invasive carcinoma of no special type	(1) ER+/PR+/HER2-	Ki67>=20	2	(1) core biopsy	core biopsy	(1) no	(1) yes	(1) yes	(1) had chemo	(1) stage 1a	(2) adjuvant	wide local excision	(2) luminal b
505	XX	(4) white	(4) widowed	unemployed	2	(2) 1st degree relatives	(1) yes	(0) false	(1) true	(0) false	(0) false	(0) false	(0) false	27.7	(1) own your home	(1) yes	(1) yes	(1) yes	(1) yes	(1) yes	(0) no	(1) yes	(1) yes	(3) high school(std6 to matric)	direct	Daughters 48years at diagnosis	85.7	176	(0) negative	(1) negative	(1) core biopsy	(1) no	invasive carcinoma of no special type	(4) triple negative	Ki67>=20	2	(1) core biopsy	mastectomy	(1) no	(1) yes	(1) yes	(1) had chemo	(3) stage 2a	(2) adjuvant	mastectomy	(2) luminal b
506	XX	(2) black	(1) never married	unemployed	3	(2) 1st degree relatives	(1) yes	(1) true	(1) true	(0) false	(0) false	(0) false	(0) false	22	(3) home is owned by your parents/relatives/children	(0) no	(0) no	(0) no	(0) no	(0) no	(1) yes	(0) no	(1) yes	(18) grade 11	indirect	mother at 56years	60.5	166	(1) positive	(2) positive	(1) core biopsy	(1) no	invasive ductal carcinoma	(1) ER+/PR+/HER2-	Ki67>=20	not done	(1) core biopsy				(0) no	(0) no chemo	(8) stage 4		ND	(2) luminal b
507	XX	(4) white	(2) married	unemployed	2	(2) 1st degree relatives	(1) yes	(0) false	(1) true	(0) false	(0) false	(0) false	(0) false	18	(2) rent your home	(1) yes	(1) yes	(1) yes	(0) no	(1) yes	(0) no	(1) yes	(1) yes	(3) high school(std6 to matric)	indirect	Sister age 40. Alive	50.9	168	(0) negative	(1) negative	(1) core biopsy	(1) no	invasive carcinoma	(4) triple negative	Ki67>=20	3	(1) core biopsy	mastectomy	(2) yes	(0) no	(1) yes	(1) had chemo	(5) stage 3a	(1) primary/neoadjuvant	mastectomy	(2) luminal b
508	XX	(2) black	(3) divorced	(2) employment fulltime	2	(1) no	(0) no	(1) true	(0) false	(0) false	(0) false	(0) false	(0) false	38.8	(1) own your home	(1) yes	(1) yes	(0) no	(1) yes	(1) yes	(0) no	(1) yes	(1) yes	(4) technical college/professional school	direct		98	159	(0) negative	(1) negative	(1) core biopsy	(1) no	invasive lobular	(1) ER+/PR+/HER2-	Ki67<20	2	(1) core biopsy	mastectomy	(1) no	(1) yes	(1) yes	(1) had chemo	(4) stage 2b	(2) adjuvant	mastectomy	(1) luminal a
509	XX	(2) black	(2) married	unemployed	3	(1) no	(0) no	(0) false	(0) false	(0) false	(0) false	(0) false	(0) false	31.5	(1) own your home	(0) no	(0) no	(0) no	(0) no	(0) no	(0) no	(1) yes	(1) yes	(15) grade 8	indirect		60	138	(0) negative	(1) negative	(1) core biopsy	(1) no	invasive carcinoma nst	(1) ER+/PR+/HER2-	Ki67>=20	2	(1) core biopsy	mastectomy	(1) no	(1) yes	(1) yes	(1) had chemo	(4) stage 2b	(2) adjuvant	mastectomy	(2) luminal b
510	XX	(2) black	(1) never married	unemployed	1	(1) no	(0) no	(1) true	(0) false	(0) false	(0) false	(0) false	(0) false	29	(3) home is owned by your parents/relatives/children	(1) yes	(1) yes	(0) no	(1) yes	(1) yes	(0) no	(1) yes	(1) yes	(3) high school(std6 to matric)	direct		82.8	169	(1) positive	(2) positive	(1) core biopsy	(1) no	invasive mammary carcinoma	(1) ER+/PR+/HER2-	Ki67>=20	3	(1) core biopsy	mastectomy	(1) no	(1) yes	(1) yes	(1) had chemo	(3) stage 2a	(2) adjuvant	mastectomy	(2) luminal b
511	XX	(2) black	(2) married	unemployed	2	(1) no	(0) no	(1) true	(1) true	(0) false	(0) false	(0) false	(0) false	24.6	(1) own your home	(1) yes	(1) yes	(1) yes	(1) yes	(1) yes	(0) no	(1) yes	(1) yes	(19) grade 12	direct		63	160	(1) positive	(2) positive	(1) core biopsy	(1) no	invasive ductal carcinoma	(1) ER+/PR+/HER2-	Ki67<20	2	(1) core biopsy	core biopsy	(1) no		(0) no	(1) had chemo	(6) stage 3b	(1) primary/neoadjuvant	ND	(4) triple negative
512	XX	(2) black	(1) never married	(3) self-employed		(1) no	(0) no	(0) false	(0) false	(0) false	(1) true	(0) false	(0) false	27.8	(3) home is owned by your parents/relatives/children	(1) yes	(1) yes	(0) no	(1) yes	(1) yes	(0) no	(1) yes	(1) yes	(19) grade 12	indirect		65.1	153	(0) negative	(1) negative	(1) core biopsy	(1) no	invasive carcinoma of no specific type	(1) ER+/PR+/HER2-	Ki67>=20	2	(1) core biopsy	mastectomy	(2) yes	(0) no	(1) yes	(0) no chemo	(4) stage 2b		mastectomy	(2) luminal b
513	XX	(2) black	(6) in a relationship	(2) employment fulltime	2	(1) no	(0) no	(0) false	(0) false	(0) false	(0) false	(0) false	(0) false	37.1	(5) live in someone elses home(children, family, friends)	(0) no	(1) yes	(0) no	(1) yes	(1) yes	(0) no	(1) yes	(1) yes	(19) grade 12	indirect		83.4	150	(0) negative	(1) negative	(1) core biopsy	(1) no	invasive ductal carcinoma	(4) triple negative	Ki67>=20	3	(1) core biopsy	mastectomy	(1) no	(1) yes	(1) yes	(1) had chemo	(4) stage 2b	(2) adjuvant	mastectomy	(2) luminal b
514	XX	(2) black	(1) never married	unemployed	2	(1) no	(0) no	(0) false	(0) false	(0) false	(0) false	(0) false	(0) false	28.8	(3) home is owned by your parents/relatives/children	(1) yes	(1) yes	(0) no	(1) yes	(1) yes	(0) no	(1) yes	(1) yes	(3) high school(std6 to matric)	indirect		71	157	(0) negative	(1) negative	(1) core biopsy	(1) no	invasive ductal carcinoma	(2) ER+/PR+/HER2+	Ki67>=20	3	(1) core biopsy	mastectomy	(1) no	(1) yes	(1) yes	(1) had chemo	(3) stage 2a	(2) adjuvant	mastectomy	(2) luminal b
515	XX	(2) black	(2) married	(2) employment fulltime	3	(1) no	(0) no	(0) false	(0) false	(0) false	(1) true	(0) false	(0) false	30.6	(1) own your home	(1) yes	(0) no	(1) yes	(1) yes	(1) yes	(0) no	(1) yes	(1) yes	(3) high school(std6 to matric)	direct		74.4	156	(1) positive	(2) positive	(1) core biopsy	(1) no	invasive carcinoma	(1) ER+/PR+/HER2-	Ki67>=20	2	(1) core biopsy	mastectomy	(2) yes	(0) no	(1) yes	(1) had chemo	(5) stage 3a	(1) primary/neoadjuvant	mastectomy	(4) triple negative
516	XX	(2) black	(3) divorced	(2) employment fulltime	3	(1) no	(0) no	(0) false	(0) false	(0) false	(0) false	(0) false	(0) false	24.7	(2) rent your home	(0) no	(0) no	(0) no	(0) no	(0) no	(0) no	(1) yes	(1) yes	(5) postgraduate/university	direct		68.9	167	(0) negative	(1) negative	(1) core biopsy	(1) no	invasive carcinoma of no special type	(2) ER+/PR+/HER2+	Ki67>=20	2	(1) core biopsy	mastectomy	(2) yes	(0) no	(1) yes	(1) had chemo	(6) stage 3b	(1) primary/neoadjuvant	mastectomy	(2) luminal b
517	XX	(2) black	(1) never married	unemployed	2	(1) no	(0) no	(1) true	(0) false	(0) false	(0) false	(0) false	(0) false	32.6	(1) own your home	(1) yes	(1) yes	(0) no	(1) yes	(1) yes	(0) no	(1) yes	(1) yes	(3) high school(std6 to matric)	indirect		77.4	154	(0) negative	(1) negative	(1) core biopsy	(1) no	invasive breast carcinoma	(4) triple negative	Ki67>=20	3	(1) core biopsy				(0) no	(1) had chemo	(6) stage 3b	(1) primary/neoadjuvant	ND	(4) triple negative
518	XX	(2) black	(1) never married	(2) employment fulltime	1	(1) no	(0) no	(0) false	(0) false	(0) false	(1) true	(0) false	(0) false	34.3	(3) home is owned by your parents/relatives/children	(0) no	(0) no	(0) no	(1) yes	(0) no	(0) no	(1) yes	(1) yes	(2) primary school(sub-a to std 5)	indirect		86.8	159	(1) positive	(2) positive	(1) core biopsy	(1) no	ductal	(1) ER+/PR+/HER2-		2	(1) core biopsy	mastectomy	(2) yes	(0) no	(1) yes	(1) had chemo	(3) stage 2a	(1) primary/neoadjuvant	mastectomy	(4) triple negative
519	XX	(2) black	(2) married	unemployed	2	(1) no	(0) no	(0) false	(0) false	(0) false	(0) false	(0) false	(0) false	42.7	(2) rent your home	(0) no	(0) no	(0) no	(1) yes	(0) no	(0) no	(1) yes	(1) yes	(18) grade 11	indirect		107.9	159	(1) positive	(2) positive	(1) core biopsy	(1) no	invasive carcinoma	(2) ER+/PR+/HER2+	Ki67>=20	2	(1) core biopsy	wide local excision	(1) no	(1) yes	(1) yes	(1) had chemo	(4) stage 2b	(2) adjuvant	wide local excision	(2) luminal b
520	XX	(2) black	(1) never married	unemployed	3	(1) no	(0) no	(0) false	(0) false	(0) false	(0) false	(0) false	(0) false	34	(2) rent your home	(1) yes	(1) yes	(0) no	(1) yes	(1) yes	(0) no	(1) yes	(1) yes	(3) high school(std6 to matric)	direct		90.3	163	(0) negative	(1) negative	(1) core biopsy	(1) no	invasive mammary ca with tubular morphology	(1) ER+/PR+/HER2-	Ki67<20	1	(1) core biopsy	wide local excision	(1) no	(1) yes	(1) yes	(0) no chemo	(3) stage 2a		wide local excision	(1) luminal a
521	XX	(1) asian	(2) married	unemployed	2	(2) 1st degree relatives	(1) yes	(0) false	(0) false	(0) false	(0) false	(0) false	(0) false	37.5	(1) own your home	(1) yes	(1) yes	(0) no	(1) yes	(1) yes	(0) no	(1) yes	(1) yes	(19) grade 12	indirect	as above	89	154	(0) negative	(1) negative	wide local excision	(1) no	invasive ductal carcinoma(nos)	(1) ER+/PR+/HER2-	ki67<20	1	core biopsy	wide local excision	(1) no	(1) yes	(1) yes	(1) had chemo	(1) stage 1a	(2) adjuvant	wide local excision	(2) luminal b
522	XX	(2) black	(2) married	unemployed	2	(1) no	(0) no	(0) false	(0) false	(0) false	(0) false	(0) false	(0) false	32.6	(1) own your home	(0) no	(1) yes	(1) yes	(1) yes	(0) no	(1) yes	(0) no	(1) yes	(18) grade 11	indirect		84.6	161	(0) negative	(1) negative	(1) core biopsy	(1) no	invasive ductal carcinoma nst	(1) ER+/PR+/HER2-	Ki67>=20	3	(1) core biopsy	mastectomy	(2) yes	(0) no	(1) yes	(1) had chemo	(6) stage 3b	(1) primary/neoadjuvant	mastectomy	(1) luminal a
523	XX	(2) black	(1) never married	unemployed	3	(1) no	(0) no	(1) true	(0) false	(0) false	(0) false	(0) false	(0) false	29.4	(1) own your home	(0) no	(0) no	(0) no	(0) no	(0) no	(1) yes	(0) no	(1) yes	(15) grade 8	indirect		68	152	(0) negative	(1) negative	(1) core biopsy	(1) no	invasive ductal ca nos	(1) ER+/PR+/HER2-	Ki67<20	2	(1) core biopsy				(0) no	(1) had chemo	(8) stage 4	(1) primary/neoadjuvant	ND	(2) luminal b
524	XX	(2) black	(6) in a relationship	(4) employed on temporary basis	2	(1) no	(0) no	(0) false	(0) false	(0) false	(1) true	(0) false	(0) false	31.4	(2) rent your home	(0) no	(0) no	(0) no	(1) yes	(0) no	(0) no	(1) yes	(1) yes	(3) high school(std6 to matric)	indirect		76.4	156	(0) negative	(2) positive	(1) core biopsy	(1) no	invasive duct ca nos	(1) ER+/PR+/HER2-	Ki67>=20	2	(1) core biopsy				(0) no	(1) had chemo	(6) stage 3b	(1) primary/neoadjuvant	ND	(2) luminal b
525	XX	(2) black	(1) never married	(4) employed on temporary basis	1	(1) no	(0) no	(0) false	(0) false	(0) false	(0) false	(0) false	(0) false		(3) home is owned by your parents/relatives/children	(1) yes	(1) yes	(0) no	(1) yes	(1) yes	(0) no	(1) yes	(1) yes	(19) grade 12	direct				(0) negative	(1) negative	(1) core biopsy	(1) no	ductal nst	(1) ER+/PR+/HER2-	Ki67>=20	1	(1) core biopsy				(0) no	(0) no chemo	(3) stage 2a		ND	(2) luminal b
526	XX	(2) black	(1) never married	unemployed	1	(1) no	(0) no	(1) true	(0) false	(0) false	(0) false	(0) false	(0) false	24.5	(3) home is owned by your parents/relatives/children	(0) no	(0) no	(0) no	(0) no	(0) no	(0) no	(1) yes	(2) no	(1) informal only	indirect		60.4	157	(0) negative	(1) negative	(1) core biopsy	(1) no	invasive ductal carcinoma	(4) triple negative		3	(1) core biopsy				(0) no	(1) had chemo	(8) stage 4	(3) metastatic	ND	(3) her_2 enriched
527	XX	(2) black	(1) never married	(2) employment fulltime	3	(1) no	(0) no	(0) false	(0) false	(0) false	(0) false	(0) false	(0) false	32.1	(1) own your home	(1) yes	(1) yes	(0) no	(1) yes	(1) yes	(0) no	(1) yes	(1) yes	(19) grade 12	indirect		89.6	167	(0) negative	(1) negative	(1) core biopsy	(1) no	invasive carcinoma of no special type.	(1) ER+/PR+/HER2-	Ki67<20	not done	(1) core biopsy	mastectomy	(2) yes	(0) no	(1) yes	(1) had chemo	(6) stage 3b	(1) primary/neoadjuvant	mastectomy	(4) triple negative
528	XX	(2) black	(2) married	unemployed	2	(1) no	(0) no	(0) false	(0) false	(0) false	(0) false	(0) false	(0) false	30.1	(3) home is owned by your parents/relatives/children	(0) no	(0) no	(0) no	(1) yes	(0) no	(0) no	(1) yes	(1) yes	(5) postgraduate/university	indirect		77	160	(1) positive	(2) positive	(1) core biopsy	(1) no	invasive ductal carcinoma	(1) ER+/PR+/HER2-	Ki67>=20	2	(1) core biopsy	mastectomy	(2) yes	(0) no	(1) yes	(1) had chemo	(5) stage 3a	(1) primary/neoadjuvant	mastectomy	(1) luminal a
529	XX	(2) black	(1) never married	unemployed	1	(2) 1st degree relatives	(1) yes	(0) false	(0) false	(0) false	(0) false	(0) false	(0) false	24.7	(3) home is owned by your parents/relatives/children	(0) no	(0) no	(0) no	(1) yes	(0) no	(0) no	(1) yes	(1) yes	(19) grade 12	indirect	Sister bc @ 48- died ? cause, HIV+	60	156	(1) positive	(2) positive	(1) core biopsy	(1) no	invasive ductal carcinoma	(2) ER+/PR+/HER2+	Ki67>=20	3	(1) core biopsy	mastectomy	(2) yes	(0) no	(1) yes	(1) had chemo	(5) stage 3a	(1) primary/neoadjuvant	mastectomy	(2) luminal b
530	XX	(2) black	(2) married	unemployed	2	(1) no	(0) no	(0) false	(0) false	(0) false	(0) false	(0) false	(0) false	36.5	(2) rent your home	(1) yes	(1) yes	(0) no	(1) yes	(0) no	(0) no	(1) yes	(1) yes	(5) postgraduate/university	indirect		90	157	(0) negative	(1) negative	(1) core biopsy	(1) no	invasive ductal carcinoma	(3) her_2 enriched	Ki67>=20	2	(1) core biopsy	mastectomy	(1) no	(1) yes	(1) yes	(1) had chemo	(4) stage 2b	(2) adjuvant	mastectomy	(2) luminal b
531	XX	(2) black	(2) married	(2) employment fulltime	2	(1) no	(0) no	(0) false	(0) false	(0) false	(0) false	(0) false	(0) false	28.5	(1) own your home	(0) no	(1) yes	(0) no	(1) yes	(1) yes	(0) no	(1) yes	(1) yes	(18) grade 11	indirect		82.4	170	(1) positive	(2) positive	(1) core biopsy	(1) no	invasive ductal carcinoma	(4) triple negative	Ki67>=20	not done	(1) core biopsy	mastectomy	(2) yes	(0) no	(1) yes	(1) had chemo	(7) stage 3c	(1) primary/neoadjuvant	mastectomy	(4) triple negative
532	XX	(2) black	(6) in a relationship	unemployed	2	(1) no	(0) no	(1) true	(0) false	(0) false	(0) false	(0) false	(0) false		(2) rent your home	(0) no	(0) no	(0) no	(0) no	(0) no	(0) no	(1) yes	(1) yes	(19) grade 12	indirect				(1) positive	(2) positive	(1) core biopsy	(1) no	invasive duct carcinoma	(4) triple negative	Ki67>=20	3	(1) core biopsy				(0) no	(1) had chemo	(8) stage 4	(1) primary/neoadjuvant	ND	(4) triple negative
533	XX	(4) white	(3) divorced	(6) retired		(1) no	(0) no	(0) false	(0) false	(0) false	(0) false	(0) false	(0) false	23.6	(1) own your home	(1) yes	(1) yes	(0) no	(1) yes	(1) yes	(0) no	(1) yes	(1) yes	(3) high school(std6 to matric)	indirect		53.9	151	(0) negative	(1) negative	(1) core biopsy	(1) no	invasive ductal carcinoma	(1) ER+/PR+/HER2-	Ki67>=20	3	(1) core biopsy	mastectomy	(1) no	(1) yes	(1) yes	(0) no chemo	(1) stage 1a		mastectomy	(2) luminal b
534	XX	(1) asian	(2) married	(2) employment fulltime	3	(3) 2nd degree relatives	(1) yes	(0) false	(0) false	(0) false	(0) false	(0) false	(0) false	25.6	(1) own your home	(1) yes	(1) yes	(0) no	(1) yes	(0) no	(0) no	(1) yes	(1) yes	(19) grade 12	indirect	Grand mother	67.1	162	(0) negative	(1) negative	(1) core biopsy	(1) no	invasive cacinoma	(1) ER+/PR+/HER2-	Ki67>=20	3	(1) core biopsy	wide local excision	(2) yes	(0) no	(1) yes	(1) had chemo	(4) stage 2b	(1) primary/neoadjuvant	wide local excision	(2) luminal b
535	XX	(2) black	(2) married	(2) employment fulltime	2	(1) no	(0) no	(0) false	(0) false	(0) false	(0) false	(0) false	(0) false	32.9	(1) own your home	(1) yes	(1) yes	(1) yes	(1) yes	(1) yes	(0) no	(1) yes	(1) yes	(19) grade 12	indirect		81	157	(1) positive	(2) positive	(1) core biopsy	(1) no	invasive ductal carcinoma	(4) triple negative	Ki67>=20	3	(1) core biopsy	wide local excision	(1) no	(1) yes	(1) yes	(1) had chemo	(3) stage 2a	(2) adjuvant	wide local excision	(2) luminal b
536	XX	(2) black	(1) never married	(5) employed in the past/no longer employed	1	(1) no	(0) no	(0) false	(0) false	(0) false	(0) false	(0) false	(0) false	33.3	(3) home is owned by your parents/relatives/children	(0) no	(1) yes	(0) no	(1) yes	(0) no	(0) no	(1) yes	(3) i can read a little bit	(18) grade 11	indirect		93	167	(1) positive	(2) positive	(1) core biopsy	(1) no	invasive ductal carcinoma	(1) ER+/PR+/HER2-	ki67=>20	2	(1) core biopsy	mastectomy	(1) no	(1) yes	(1) yes	(1) had chemo	(3) stage 2a	(2) adjuvant	mastectomy	(2) luminal b
537	XX	(2) black	(1) never married	unemployed	2	(1) no	(0) no	(1) true	(0) false	(0) false	(0) false	(0) false	(0) false	26.4	(3) home is owned by your parents/relatives/children	(0) no	(0) no	(0) no	(1) yes	(0) no	(0) no	(1) yes	(1) yes	(18) grade 11	indirect		66.7	159	(0) negative	(1) negative	(1) core biopsy	(1) no	invasive carcinoma no special type	(1) ER+/PR+/HER2-	Ki67>=20	2	(1) core biopsy				(0) no	(1) had chemo	(6) stage 3b	(1) primary/neoadjuvant	ND	(4) triple negative
538	XX	(2) black	(1) never married	(4) employed on temporary basis	1	(1) no	(0) no	(1) true	(0) false	(0) false	(0) false	(0) false	(0) false	26.7	(2) rent your home	(1) yes	(1) yes	(0) no	(0) no	(0) no	(0) no	(1) yes	(1) yes	(3) high school(std6 to matric)	indirect		68.4	160	(1) positive	(2) positive	(1) core biopsy	(1) no	invasive adenocarcinoma nst	(2) ER+/PR+/HER2+	Ki67>=20	3	(1) core biopsy	mastectomy	(2) yes	(0) no	(1) yes	(1) had chemo	(5) stage 3a	(1) primary/neoadjuvant	mastectomy	(2) luminal b
539	XX	(3) coloured	(4) widowed	(2) employment fulltime	2	(3) 2nd degree relatives	(1) yes	(0) false	(0) false	(0) false	(0) false	(0) false	(0) false	21.7	(3) home is owned by your parents/relatives/children	(1) yes	(1) yes	(0) no	(1) yes	(0) no	(0) no	(1) yes	(1) yes	(4) technical college/professional school	indirect	mother's cousin bc at 50y, paternal aunt at 40.	48.9	150	(1) positive	(2) positive	(1) core biopsy	(1) no	invasive ductal carcinoma	(2) ER+/PR+/HER2+	Ki67>=20	3	(1) core biopsy	mastectomy	(1) no	(1) yes	(1) yes	(1) had chemo	(5) stage 3a	(2) adjuvant	mastectomy	(2) luminal b
540	XX	(2) black	(2) married	(2) employment fulltime	2	(1) no	(0) no	(1) true	(0) false	(0) false	(0) false	(0) false	(0) false	25.1	(2) rent your home	(1) yes	(1) yes	(1) yes	(1) yes	(1) yes	(0) no	(1) yes	(1) yes	(19) grade 12	indirect		64.2	160	(0) negative	(1) negative	(1) core biopsy	(1) no	invasive breast carcinoma	(1) ER+/PR+/HER2-	Ki67>=20	2	(1) core biopsy	wide local excision	(1) no	(1) yes	(1) yes	(1) had chemo	(3) stage 2a	(2) adjuvant	wide local excision	(4) triple negative
541	XX	(2) black	(1) never married	unemployed	3	(1) no	(0) no	(0) false	(0) false	(0) false	(0) false	(0) false	(0) false	18.7	(5) live in someone elses home(children, family, friends)	(1) yes	(1) yes	(0) no	(0) no	(0) no	(0) no	(1) yes	(1) yes	(19) grade 12	indirect		46.8	158	(0) negative	(1) negative	(1) core biopsy	(1) no	invasive carcinoma of no special type	(1) ER+/PR+/HER2-	Ki67>=20	3	(1) core biopsy	mastectomy	(2) yes	(0) no	(1) yes	(1) had chemo	(6) stage 3b	(1) primary/neoadjuvant	mastectomy	(1) luminal a
542	XX	(2) black	(1) never married	(2) employment fulltime	2	(1) no	(0) no	(0) false	(0) false	(1) true	(0) false	(0) false	(0) false	31.9	(2) rent your home	(0) no	(0) no	(0) no	(1) yes	(1) yes	(0) no	(1) yes	(1) yes	(19) grade 12	direct		75.6	154	(0) negative	(1) negative	(1) core biopsy	(1) no	invasive ductal no special type	(4) triple negative	Ki67>=20	3	(1) core biopsy	mastectomy	(2) yes	(0) no	(1) yes	(1) had chemo	(6) stage 3b	(1) primary/neoadjuvant	mastectomy	(2) luminal b
543	XX	(2) black	(1) never married	(1) student	2	(2) 1st degree relatives	(1) yes	(0) false	(0) false	(0) false	(0) false	(0) false	(0) false	32.3	(2) rent your home	(0) no	(0) no	(0) no	(0) no	(0) no	(0) no	(1) yes	(1) yes	(4) technical college/professional school	indirect	Mother	82.7	160	(0) negative	(2) positive	(1) core biopsy	(1) no	invasive ductal carcinoma nst	(1) ER+/PR+/HER2-	Ki67>=20	3	(1) core biopsy				(0) no	(1) had chemo	(6) stage 3b	(1) primary/neoadjuvant	ND	(2) luminal b
544	XX	(2) black	(1) never married	(4) employed on temporary basis	3	(1) no	(0) no	(0) false	(0) false	(0) false	(1) true	(0) false	(0) false	34.6	(3) home is owned by your parents/relatives/children	(0) no	(0) no	(0) no	(0) no	(0) no	(0) no	(1) yes	(1) yes	(19) grade 12	indirect		80	152	(1) positive	(2) positive	(1) core biopsy	(1) no	invasive ductal carcinomabx scf node	(4) triple negative	Ki67>=20	3	(1) core biopsy				(0) no	(1) had chemo	(8) stage 4	(3) metastatic	ND	(2) luminal b
545	XX	(2) black				(1) no	(0) no																	(20) missing	indirect					(1) negative	(1) core biopsy		malignant epithelioid and spindled tumour	(4) triple negative		3	(1) core biopsy				(0) no	(0) no chemo	(6) stage 3b		ND	(2) luminal b
546	XX	(4) white	(1) never married	unemployed		(3) 2nd degree relatives	(1) yes	(0) false	(0) false	(0) false	(0) false	(0) false	(0) false	36.5	(4) live in informal housing	(1) yes	(1) yes	(0) no	(1) yes	(1) yes	(0) no	(1) yes	(1) yes	(5) postgraduate/university	direct	granny died at 84 yrs with breast cancer	103.1	168	(0) negative	(1) negative	(1) core biopsy	(1) no	invasive, poorly differentiated carcinoma with squamous differentiation.	(3) her_2 enriched	Ki67>=20	3	(1) core biopsy	mastectomy	(2) yes	(0) no	(1) yes	(1) had chemo	(5) stage 3a	(1) primary/neoadjuvant	mastectomy	(2) luminal b
547	XX	(2) black	(1) never married	(4) employed on temporary basis	3			(1) true	(0) false	(0) false	(0) false	(0) false	(0) false	31.2	(3) home is owned by your parents/relatives/children	(0) no	(0) no	(0) no	(0) no	(0) no	(0) no	(0) no	(3) i can read a little bit	(1) informal only	indirect		87	167	(1) positive	(2) positive	(1) core biopsy	(1) no	lobular	(1) ER+/PR+/HER2-	Ki67>=20	3	(1) core biopsy	mastectomy	(2) yes	(0) no	(1) yes	(1) had chemo	(5) stage 3a	(1) primary/neoadjuvant	mastectomy	(4) triple negative
548	XX	(2) black	(1) never married	(2) employment fulltime		(3) 2nd degree relatives	(1) yes	(0) false	(0) false	(0) false	(0) false	(0) false	(0) false	31.2	(2) rent your home	(1) yes	(1) yes	(0) no	(1) yes	(1) yes	(0) no	(1) yes	(1) yes	(4) technical college/professional school	direct	AUNT AT 50 BREAST CANCER	79	159	(0) negative	(1) negative	(1) core biopsy	(1) no	invasive carcinoma of no special type	(2) ER+/PR+/HER2+	Ki67>=20	3	(1) core biopsy	core biopsy	(2) yes	(0) no	(1) yes	(1) had chemo	(6) stage 3b	(1) primary/neoadjuvant	mastectomy	(4) triple negative
549	XX	(2) black	(1) never married	(2) employment fulltime	2	(1) no	(0) no	(0) false	(0) false	(0) false	(0) false	(0) false	(0) false	40.2	(3) home is owned by your parents/relatives/children	(0) no	(1) yes	(0) no	(1) yes	(1) yes	(0) no	(1) yes	(1) yes	(19) grade 12	indirect		99	157	(1) positive	(2) positive	(1) core biopsy	(1) no	dcis	(1) ER+/PR+/HER2-	Ki67<20	1	(1) core biopsy	core biopsy	(1) no	(1) yes	(1) yes	(0) no chemo	(4) stage 2b		wide local excision	(1) luminal a
550	XX	(2) black	(2) married	unemployed	2	(1) no	(0) no	(0) false	(0) false	(0) false	(1) true	(0) false	(0) false	22.5	(2) rent your home	(0) no	(0) no	(0) no	(0) no	(0) no	(1) yes	(0) no	(1) yes	(4) technical college/professional school	direct		65	170	(0) negative	(1) negative	(1) core biopsy	(1) no	invasive carcinoma	(1) ER+/PR+/HER2-	Ki67>=20	2	(1) core biopsy	wide local excision	(1) no	(1) yes	(1) yes	(1) had chemo	(4) stage 2b	(2) adjuvant	wide local excision	(2) luminal b
551	XX	(2) black	(2) married	unemployed	4	(1) no	(0) no	(0) false	(0) false	(1) true	(1) true	(0) false	(0) false	43.4	(1) own your home	(0) no	(0) no	(0) no	(1) yes	(0) no	(0) no	(1) yes	(1) yes	(19) grade 12	indirect		103	154	(0) negative	(1) negative	(1) core biopsy	(1) no	invasive lobular carcinoma	(1) ER+/PR+/HER2-	ki67=>20	1	(1) core biopsy	mastectomy	(1) no	(1) yes	(1) yes	(1) had chemo	(8) stage 4	(3) metastatic	mastectomy	(2) luminal b
552	XX	(2) black	(1) never married	unemployed	3	(1) no	(0) no	(0) false	(0) false	(0) false	(0) false	(0) false	(0) false	25.4	(5) live in someone elses home(children, family, friends)	(0) no	(0) no	(0) no	(0) no	(0) no	(0) no	(1) yes	(1) yes	(13) grade 6	indirect		66.6	162	(1) positive	(2) positive	(1) core biopsy	(1) no	invasive carcinoma of no sprcial type	(2) ER+/PR+/HER2+	Ki67>=20	2	(1) core biopsy	mastectomy	(2) yes	(0) no	(1) yes	(1) had chemo	(6) stage 3b	(1) primary/neoadjuvant	mastectomy	(2) luminal b
553	XX	(2) black	(2) married	(2) employment fulltime	3	(1) no	(0) no	(0) false	(0) false	(0) false	(0) false	(0) false	(0) false	30	(3) home is owned by your parents/relatives/children	(0) no	(0) no	(0) no	(1) yes	(1) yes	(0) no	(1) yes	(1) yes	(19) grade 12	indirect		75	158	(0) negative	(1) negative	(1) core biopsy	(1) no	invasive carcinoma (nst)	(2) ER+/PR+/HER2+	Ki67<20	2	(1) core biopsy	mastectomy	(2) yes	(0) no	(1) yes	(1) had chemo	(6) stage 3b	(1) primary/neoadjuvant	mastectomy	(2) luminal b
554	XX	(3) coloured	(6) in a relationship	unemployed	3	(1) no	(0) no	(0) false	(0) false	(0) false	(0) false	(0) false	(0) false	40.2	(2) rent your home	(1) yes	(1) yes	(0) no	(1) yes	(0) no	(0) no	(1) yes	(1) yes	(16) grade 9	indirect		99	157	(0) negative	(1) negative	(1) core biopsy	(1) no	invasive ductal carcinoma	(1) ER+/PR+/HER2-	Ki67>=20	2	(1) core biopsy	mastectomy	(2) yes	(0) no	(1) yes	(1) had chemo	(6) stage 3b	(1) primary/neoadjuvant	mastectomy	(2) luminal b
555	XX	(2) black	(6) in a relationship	unemployed	3	(1) no	(0) no	(0) false	(0) false	(0) false	(0) false	(0) false	(0) false	34.9	(1) own your home	(1) yes	(1) yes	(0) no	(1) yes	(1) yes	(0) no	(1) yes	(1) yes	(3) high school(std6 to matric)	direct		91.5	162	(0) negative	(1) negative	(1) core biopsy	(1) no	invasive ductal carcinoma	(2) ER+/PR+/HER2+	Ki67>=20	3	(1) core biopsy	mastectomy	(2) yes	(0) no	(1) yes	(1) had chemo	(5) stage 3a	(1) primary/neoadjuvant	mastectomy	(2) luminal b
556	XX	(2) black	(4) widowed	unemployed	3	(1) no	(0) no	(1) true	(0) false	(0) false	(0) false	(0) false	(0) false	21.4	(3) home is owned by your parents/relatives/children	(0) no	(0) no	(0) no	(1) yes	(0) no	(0) no	(1) yes	(1) yes	(18) grade 11	indirect		54.2	159	(1) positive	(2) positive	(1) core biopsy	(1) no	invasive catcinoma of no special type/infiltrating duct carcinoma	(4) triple negative	Ki67>=20	3	(1) core biopsy	mastectomy	(2) yes	(0) no	(1) yes	(1) had chemo	(4) stage 2b	(1) primary/neoadjuvant	mastectomy	(4) triple negative
557	XX	(2) black	(4) widowed	unemployed	2	(1) no	(0) no	(0) false	(0) false	(0) false	(0) false	(0) false	(0) false	25.2	(5) live in someone elses home(children, family, friends)	(1) yes	(1) yes	(0) no	(1) yes	(1) yes	(0) no	(1) yes	(1) yes	(19) grade 12	indirect		66.9	163	(1) positive	(2) positive	(1) core biopsy	(1) no	invasive carcinoma of no special type	(1) ER+/PR+/HER2-	Ki67>=20	3	(1) core biopsy	mastectomy	(1) no	(1) yes	(1) yes	(1) had chemo	(4) stage 2b	(2) adjuvant	mastectomy	(2) luminal b
558	XX	(2) black	(6) in a relationship	unemployed	2	(1) no	(0) no	(0) false	(0) false	(0) false	(0) false	(0) false	(0) false	35.4	(3) home is owned by your parents/relatives/children	(0) no	(0) no	(0) no	(1) yes	(0) no	(0) no	(1) yes	(1) yes	(3) high school(std6 to matric)	indirect		93	162	(1) positive	(2) positive	(1) core biopsy	(1) no	ductal	(1) ER+/PR+/HER2-	incomplete	2	(1) core biopsy	mastectomy	(1) no	(1) yes	(1) yes	(1) had chemo	(4) stage 2b	(2) adjuvant	mastectomy	(2) luminal b
559	XX	(4) white	(2) married	(2) employment fulltime		(1) no	(0) no	(0) false	(0) false	(0) false	(0) false	(0) false	(0) false	24.3	(2) rent your home	(1) yes	(1) yes	(1) yes	(1) yes	(1) yes	(1) yes	(1) yes	(1) yes	(19) grade 12	direct		70.1	170	(0) negative	(1) negative	(1) core biopsy	(1) no	invisive breast carcinoma, subtyping not clear	(1) ER+/PR+/HER2-	Ki67<20	1	(1) core biopsy	mastectomy	(1) no	(1) yes	(1) yes	(0) no chemo	(1) stage 1a		mastectomy	(2) luminal b
560	XX	(4) white	(3) divorced	(2) employment fulltime	1	(1) no	(0) no	(1) true	(1) true	(0) false	(0) false	(0) false	(0) false	24.6	(2) rent your home	(1) yes	(1) yes	(1) yes	(1) yes	(1) yes	(0) no	(1) yes	(1) yes	(4) technical college/professional school	indirect		66.9	165	(0) negative	(1) negative	(1) core biopsy	(1) no	invasive ductal carcinoma	(1) ER+/PR+/HER2-	Ki67>=20	2	(1) core biopsy	mastectomy	(2) yes	(0) no	(1) yes	(1) had chemo	(3) stage 2a	(2) adjuvant	mastectomy	(4) triple negative
561	XX	(2) black	(2) married	unemployed	4	(1) no	(0) no	(1) true	(0) false	(0) false	(0) false	(0) false	(0) false	33.6	(1) own your home	(0) no	(0) no	(0) no	(0) no	(0) no	(1) yes	(0) no	(1) yes	(5) postgraduate/university	indirect		96	169	(0) negative	(1) negative	(1) core biopsy	(1) no	invasive ductal carcinomawith secondary mucinous component	(1) ER+/PR+/HER2-	Ki67>=20	2	(1) core biopsy	wide local excision	(1) no	(1) yes	(1) yes	(1) had chemo	(3) stage 2a	(2) adjuvant	wide local excision	(2) luminal b
562	XX	(2) black	(6) in a relationship	(4) employed on temporary basis	2	(1) no	(0) no	(1) true	(0) false	(0) false	(0) false	(0) false	(0) false	21.4	(1) own your home	(0) no	(0) no	(0) no	(1) yes	(1) yes	(0) no	(1) yes	(1) yes	(4) technical college/professional school	indirect		52	156	(1) positive	(2) positive	(1) core biopsy	(1) no	invasive ductal carcinoma	(1) ER+/PR+/HER2-	Ki67>=20	2	(1) core biopsy	mastectomy	(2) yes	(0) no	(1) yes	(1) had chemo	(5) stage 3a	(1) primary/neoadjuvant	mastectomy	(2) luminal b
563	XX	(2) black	(2) married	unemployed	2	(1) no	(0) no	(0) false	(0) false	(0) false	(0) false	(0) false	(0) false	30.2	(1) own your home	(1) yes	(1) yes	(0) no	(1) yes	(1) yes	(0) no	(1) yes	(1) yes	(19) grade 12	direct		77.3	160	(1) positive	(2) positive	(1) core biopsy	(1) no	invasive carcinoma of no special type	(2) ER+/PR+/HER2+	Ki67>=20	2	(1) core biopsy	mastectomy	(2) yes	(0) no	(1) yes	(1) had chemo	(5) stage 3a	(1) primary/neoadjuvant	mastectomy	(2) luminal b
564	XX	(2) black	(2) married	(2) employment fulltime	3	(1) no	(0) no	(0) false	(0) false	(0) false	(0) false	(0) false	(0) false	33.1	(1) own your home	(0) no	(0) no	(0) no	(1) yes	(1) yes	(0) no	(1) yes	(1) yes	(5) postgraduate/university	indirect		76.5	152	(0) negative	(1) negative	(1) core biopsy	(1) no	invasive ductal carcinoma	(3) her_2 enriched		2	(1) core biopsy	mastectomy	(2) yes	(0) no	(1) yes	(1) had chemo	(4) stage 2b	(1) primary/neoadjuvant	mastectomy	(1) luminal a
565	XX	(3) coloured	(2) married	(6) retired	5	(1) no	(0) no	(1) true	(1) true	(1) true	(1) true	(0) false	(0) false	20.1	(1) own your home	(0) no	(1) yes	(0) no	(1) yes	(0) no	(0) no	(1) yes	(1) yes	(18) grade 11	direct		51.5	160	(0) negative	(1) negative	(1) core biopsy	(1) no	invasive ductal carcinoma	(1) ER+/PR+/HER2-	Ki67>=20	not done	(1) core biopsy				(0) no	(1) had chemo	(8) stage 4	(3) metastatic	ND	(2) luminal b
566	XX	(2) black	(1) never married	unemployed	3	(1) no	(0) no	(0) false	(0) false	(0) false	(0) false	(0) false	(0) false	30.9	(1) own your home	(0) no	(0) no	(0) no	(0) no	(0) no	(0) no	(1) yes	(1) yes	(19) grade 12	indirect		80	161	(0) negative	(1) negative	mastectomy	(2) yes	invasive ductal carcinoma	(1) ER+/PR+/HER2-	Ki67<20	2	core biopsy	mastectomy	(1) no	(1) yes	(1) yes	(1) had chemo	(5) stage 3a	(2) adjuvant	mastectomy	(2) luminal b
567	XX	(1) asian	(4) widowed	(6) retired	4	(1) no	(0) no	(0) false	(0) false	(0) false	(0) false	(0) false	(0) false	29.3	(1) own your home	(1) yes	(1) yes	(0) no	(1) yes	(1) yes	(0) no	(1) yes	(1) yes	(16) grade 9	indirect		61.6	145	(0) negative	(1) negative	(1) core biopsy	(1) no	infiltrating labular carcinoma	(1) ER+/PR+/HER2-	incomplete	2	(1) core biopsy	mastectomy	(1) no	(1) yes	(1) yes	(0) no chemo	(4) stage 2b		mastectomy	(3) her_2 enriched
568	XX	(2) black	(2) married	(4) employed on temporary basis	1	(1) no	(0) no	(0) false	(0) false	(0) false	(0) false	(0) false	(0) false	32.9	(3) home is owned by your parents/relatives/children	(0) no	(0) no	(0) no	(1) yes	(0) no	(0) no	(1) yes	(1) yes	(18) grade 11	indirect		79	155	(1) positive	(2) positive	(1) core biopsy		invasive ductal carcinoma	(1) ER+/PR+/HER2-	Ki67>=20	2	(1) core biopsy	mastectomy	(1) no	(1) yes	(1) yes	(1) had chemo	(6) stage 3b	(2) adjuvant	mastectomy	(2) luminal b
569	XX	(4) white	(4) widowed	(6) retired	1	(2) 1st degree relatives	(1) yes	(0) false	(0) false	(0) false	(0) false	(0) false	(0) false	27.3	(2) rent your home	(1) yes	(1) yes	(0) no	(1) yes	(1) yes	(0) no	(1) yes	(1) yes	(19) grade 12	indirect	Daughter - diagnosed at 44 and passed away at 50.	66.4	156	(0) negative	(1) negative	(1) core biopsy	(1) no	invasive ductal carcinoma no special type	(1) ER+/PR+/HER2-	Ki67>=20	2	(1) core biopsy	mastectomy	(1) no	(1) yes	(1) yes	(1) had chemo	(5) stage 3a	(2) adjuvant	mastectomy	(1) luminal a
570	XX	(2) black	(2) married	unemployed	5	(1) no	(0) no	(0) false	(0) false	(0) false	(0) false	(0) false	(0) false	44	(1) own your home	(0) no	(1) yes	(0) no	(1) yes	(1) yes	(0) no	(1) yes	(1) yes	(17) grade 10	direct		112.7	160	(0) negative	(1) negative	(1) core biopsy	(1) no	invasive ductal ca of nos	(4) triple negative	Ki67>=20	3	(1) core biopsy	mastectomy	(1) no	(1) yes	(1) yes	(1) had chemo	(4) stage 2b	(2) adjuvant	mastectomy	(2) luminal b
571	XX	(2) black	(2) married	(2) employment fulltime	2	(1) no	(0) no	(1) true	(0) false	(0) false	(0) false	(0) false	(0) false	34.1	(1) own your home	(1) yes	(1) yes	(1) yes	(1) yes	(1) yes	(0) no	(1) yes	(1) yes	(4) technical college/professional school	direct		94	166	(0) negative	(1) negative	(1) core biopsy	(1) no	invasive carcinoma of no special type	(1) ER+/PR+/HER2-	Ki67>=20	3	(1) core biopsy	mastectomy	(2) yes	(0) no	(1) yes	(1) had chemo	(5) stage 3a	(1) primary/neoadjuvant	mastectomy	(2) luminal b
572	XX	(2) black	(1) never married	unemployed		(1) no	(0) no	(0) false	(0) false	(0) false	(0) false	(0) false	(0) false	31.3	(2) rent your home	(1) yes	(1) yes	(0) no	(0) no	(0) no	(0) no	(1) yes	(1) yes	(19) grade 12	indirect		87.2	167	(0) negative	(1) negative	(1) core biopsy	(1) no	invasive carcinoma of no special type	(4) triple negative	Ki67>=20	3	(1) core biopsy				(0) no	(1) had chemo	(6) stage 3b	(1) primary/neoadjuvant	ND	(2) luminal b
573	XX	(2) black	(2) married	unemployed	2	(1) no	(0) no	(0) false	(0) false	(0) false	(0) false	(0) false	(0) false	36.7	(1) own your home	(0) no	(1) yes	(0) no	(1) yes	(1) yes	(0) no	(1) yes	(1) yes	(19) grade 12	indirect		97.5	163	(1) positive	(2) positive	(1) core biopsy	(1) no	invasive ductal carcinoma	(1) ER+/PR+/HER2-	Ki67<20	2	(1) core biopsy	mastectomy	(1) no	(1) yes	(1) yes	(1) had chemo	(5) stage 3a	(2) adjuvant	mastectomy	(4) triple negative
574	XX	(2) black	(6) in a relationship	(2) employment fulltime	1	(2) 1st degree relatives	(1) yes	(1) true	(0) false	(0) false	(0) false	(0) false	(0) false	32.2	(2) rent your home	(0) no	(0) no	(0) no	(1) yes	(0) no	(0) no	(1) yes	(1) yes	(18) grade 11	direct	Mother Endometrial cancer	78.3	156	(1) positive	(2) positive	(1) core biopsy	(1) no	invasive carcinoma no special type	(1) ER+/PR+/HER2-	Ki67>=20	2	(1) core biopsy	mastectomy	(1) no	(1) yes	(1) yes	(1) had chemo	(4) stage 2b	(2) adjuvant	mastectomy	(4) triple negative
575	XX	(2) black	(2) married	(2) employment fulltime	2	(1) no	(0) no	(0) false	(0) false	(0) false	(0) false	(0) false	(0) false	29.9	(1) own your home	(1) yes	(1) yes	(0) no	(1) yes	(1) yes	(0) no	(1) yes	(1) yes	(19) grade 12	indirect		76.6	160	(0) negative	(1) negative	(1) core biopsy	(1) no	invasive ductal carcinoma	(1) ER+/PR+/HER2-	Ki67>=20	2	(1) core biopsy	mastectomy	(2) yes	(0) no	(1) yes	(1) had chemo	(5) stage 3a	(1) primary/neoadjuvant	mastectomy	(4) triple negative
576	XX	(2) black	(1) never married	(2) employment fulltime	1	(2) 1st degree relatives	(1) yes	(0) false	(0) false	(0) false	(0) false	(0) false	(0) false	25.2	(3) home is owned by your parents/relatives/children	(0) no	(1) yes	(0) no	(1) yes	(0) no	(0) no	(1) yes	(1) yes	(17) grade 10	indirect	mother - breast ca at 47yrs	69.4	166	(1) positive	(2) positive	(1) core biopsy	(1) no	invasive ductal carcinoma	(2) ER+/PR+/HER2+	Ki67>=20	2	(1) core biopsy	wide local excision	(2) yes	(0) no	(1) yes	(1) had chemo	(4) stage 2b	(1) primary/neoadjuvant	wide local excision	(2) luminal b
577	XX	(2) black	(1) never married	(2) employment fulltime		(1) no	(0) no	(0) false	(0) false	(0) false	(0) false	(0) false	(0) false	28.9	(5) live in someone elses home(children, family, friends)	(0) no	(1) yes	(0) no	(1) yes	(0) no	(0) no	(1) yes	(1) yes	(19) grade 12	indirect		75.9	162	(0) negative	(1) negative	(4) mastectomy	(1) no	invasive ductal carcinoma	(1) ER+/PR+/HER2-	Ki67>=20	2	(1) core biopsy	(4) mastectomy	(1) no	(1) yes	(1) yes	(1) had chemo	(3) stage 2a	(2) adjuvant	mastectomy	(4) triple negative
578	XX	(2) black	(1) never married	unemployed	2	(1) no	(0) no	(0) false	(0) false	(0) false	(0) false	(0) false	(0) false	25.3	(1) own your home	(0) no	(0) no	(0) no	(1) yes	(0) no	(0) no	(1) yes	(1) yes	(18) grade 11	indirect		54	146	(1) positive	(2) positive	(1) core biopsy	(1) no	invasive ductal carcinoma	(1) ER+/PR+/HER2-	ki67=>20	2	(1) core biopsy	mastectomy	(1) no	(1) yes	(1) yes	(1) had chemo	(3) stage 2a	(2) adjuvant	mastectomy	(1) luminal a
579	XX	(2) black	(2) married	unemployed	3	(1) no	(0) no	(0) false	(0) false	(0) false	(0) false	(0) false	(0) false	43.5	(2) rent your home	(0) no	(0) no	(0) no	(1) yes	(0) no	(0) no	(1) yes	(1) yes	(18) grade 11	indirect		109.9	159	(0) negative	(1) negative	(1) core biopsy	(1) no	invasive carcinoma nos	(1) ER+/PR+/HER2-	Ki67>=20	2	(1) core biopsy				(0) no	(1) had chemo	(6) stage 3b	(1) primary/neoadjuvant	ND	(2) luminal b
580	XX	(2) black	(6) in a relationship	(2) employment fulltime	2	(1) no	(0) no	(0) false	(0) false	(0) false	(0) false	(0) false	(0) false	28.1	(3) home is owned by your parents/relatives/children	(1) yes	(1) yes	(0) no	(1) yes	(1) yes	(0) no	(1) yes	(1) yes	(19) grade 12	indirect		75.5	164	(0) negative	(1) negative	(1) core biopsy	(1) no	invasive adenocarcinoma	(1) ER+/PR+/HER2-	Ki67>=20	2	(1) core biopsy				(0) no	(1) had chemo	(6) stage 3b	(1) primary/neoadjuvant	ND	(2) luminal b
581	XX	(2) black	(2) married	unemployed	3	(1) no	(0) no	(0) false	(0) false	(0) false	(0) false	(0) false	(0) false	37.8	(2) rent your home	(1) yes	(0) no	(0) no	(1) yes	(0) no	(1) yes	(1) yes	(1) yes	(17) grade 10	indirect		85	150	(1) positive	(2) positive	(1) core biopsy	(1) no	invasive ductal carcinoma	(4) triple negative	ki67=>20	3	(1) core biopsy				(0) no	(1) had chemo	(5) stage 3a	(1) primary/neoadjuvant	ND	(2) luminal b
582	XX	(2) black	(1) never married	unemployed	4	(1) no	(0) no	(1) true	(0) false	(0) false	(0) false	(0) false	(0) false	34.6	(1) own your home	(0) no	(1) yes	(0) no	(1) yes	(1) yes	(0) no	(1) yes	(1) yes	(19) grade 12	indirect		85.4	157	(0) negative	(1) negative	(1) core biopsy	(1) no	invasive carcinoma, no special type. right lymph node shows metastatic carcinoma compatible with metastatic mammary carcinoma.	(2) ER+/PR+/HER2+	Ki67<20	2	(1) core biopsy				(0) no	(1) had chemo	(8) stage 4	(1) primary/neoadjuvant	ND	(4) triple negative
583	XX	(2) black	(2) married	unemployed	3	(1) no	(0) no	(0) false	(0) false	(0) false	(0) false	(0) false	(0) false	40.7	(1) own your home	(0) no	(0) no	(0) no	(1) yes	(0) no	(0) no	(1) yes	(1) yes	(19) grade 12	indirect		97.9	155	(0) negative	(1) negative	(1) core biopsy	(1) no	invasive ductal carcinomanst	(2) ER+/PR+/HER2+	ki67=>20	3	(1) core biopsy	mastectomy	(2) yes	(0) no	(1) yes	(1) had chemo	(6) stage 3b	(1) primary/neoadjuvant	mastectomy	(2) luminal b
584	XX	(2) black	(1) never married	(2) employment fulltime	2	(1) no	(0) no	(1) true	(0) false	(0) false	(0) false	(0) false	(0) false	31.4	(2) rent your home	(0) no	(0) no	(0) no	(1) yes	(0) no	(0) no	(1) yes	(1) yes	(19) grade 12	direct		80.5	160	(1) positive	(2) positive	(1) core biopsy	(1) no	invasive ductal carcinoma	(2) ER+/PR+/HER2+	Ki67>=20	3	(1) core biopsy	mastectomy	(2) yes	(0) no	(1) yes	(1) had chemo	(5) stage 3a	(1) primary/neoadjuvant	mastectomy	(2) luminal b
585	XX	(2) black	(6) in a relationship	unemployed	4	(1) no	(0) no	(0) false	(0) false	(0) false	(0) false	(0) false	(0) false	23.2	(3) home is owned by your parents/relatives/children	(0) no	(1) yes	(1) yes	(1) yes	(0) no	(0) no	(1) yes	(1) yes	(3) high school(std6 to matric)	direct		60.8	162	(1) positive	(2) positive	(1) core biopsy	(1) no	infiltrating ductal carcinoma	(2) ER+/PR+/HER2+	Ki67>=20	3	(1) core biopsy				(0) no	(1) had chemo	(8) stage 4	(3) metastatic	ND	(2) luminal b
586	XX	(4) white	(2) married	(2) employment fulltime	1	(1) no	(0) no	(1) true	(1) true	(0) false	(0) false	(0) false	(0) false	27.5	(1) own your home	(1) yes	(1) yes	(0) no	(1) yes	(1) yes	(0) no	(1) yes	(1) yes	(18) grade 11	indirect		75.8	166	(0) negative	(1) negative	(1) core biopsy	(1) no	invasive mammary carcinoma	(1) ER+/PR+/HER2-	Ki67<20	2	(1) core biopsy	wide local excision	(1) no	(1) yes	(1) yes	(1) had chemo	(3) stage 2a	(2) adjuvant	wide local excision	(1) luminal a
587	XX	(2) black	(1) never married	unemployed		(1) no	(0) no	(0) false	(0) false	(0) false	(0) false	(0) false	(0) false	31	(3) home is owned by your parents/relatives/children	(0) no	(0) no	(0) no	(1) yes	(0) no	(0) no	(1) yes	(1) yes	(19) grade 12	indirect		95	175	(0) negative	(2) positive	(1) core biopsy	(1) no	lobular	(1) ER+/PR+/HER2-	Ki67<20	1	(1) core biopsy	wide local excision	(1) no	(1) yes	(1) yes	(1) had chemo	(1) stage 3a	(2) adjuvant	wide local excision	(1) luminal a
588	XX	(2) black	(4) widowed	unemployed	2	(1) no	(0) no	(0) false	(0) false	(0) false	(0) false	(1) true	(0) false	22.9	(5) live in someone elses home(children, family, friends)	(1) yes	(1) yes	(0) no	(1) yes	(0) no	(0) no	(1) yes	(1) yes	(19) grade 12	indirect		64.7	168	(1) positive	(2) positive	(4) mastectomy	(1) no	invasive ductal ca nos	(4) triple negative		2	(1) core biopsy	(4) mastectomy	(1) no	(1) yes	(1) yes	(0) no chemo	(4) stage 2b		mastectomy	(2) luminal b
589	XX	(4) white	(3) divorced	(2) employment fulltime		(1) no	(0) no	(1) true	(1) true	(0) false	(0) false	(0) false	(0) false	20.8	(2) rent your home	(1) yes	(0) no	(0) no	(1) yes	(1) yes	(0) no	(1) yes	(1) yes	(3) high school(std6 to matric)	direct		54	161	(0) negative	(1) negative	(1) core biopsy	(1) no	invasive mammary carcinoma nst	(1) ER+/PR+/HER2-	Ki67>=20	2	(1) core biopsy				(0) no	(1) had chemo	(5) stage 3a	(1) primary/neoadjuvant	ND	(2) luminal b
590	XX	(2) black	(4) widowed	(2) employment fulltime	1	(3) 2nd degree relatives	(1) yes	(0) false	(0) false	(0) false	(0) false	(0) false	(0) false	27.6	(1) own your home	(1) yes	(0) no	(1) yes	(1) yes	(1) yes	(0) no	(1) yes	(1) yes	(4) technical college/professional school	direct	Grandmother	74.3	164	(0) negative	(1) negative	(1) core biopsy	(1) no	ductal	(2) ER+/PR+/HER2+	ki67<20	2	(1) core biopsy	mastectomy	(1) no	(1) yes	(1) yes	(1) had chemo	(3) stage 2a	(2) adjuvant	mastectomy	(2) luminal b
591	XX	(2) black	(1) never married	unemployed	4	(1) no	(0) no	(1) true	(0) false	(0) false	(0) false	(0) false	(0) false	21.9	(3) home is owned by your parents/relatives/children	(1) yes	(1) yes	(0) no	(0) no	(0) no	(0) no	(1) yes	(1) yes	(18) grade 11	direct		52	154	(1) positive	(2) positive	(1) core biopsy	(1) no	invasive ductal carcinoma of no specific type	(1) ER+/PR+/HER2-	Ki67>=20	2	(1) core biopsy	mastectomy	(2) yes	(0) no	(1) yes	(1) had chemo	(6) stage 3b	(1) primary/neoadjuvant	mastectomy	(2) luminal b
592	XX	(2) black	(1) never married	(2) employment fulltime	2	(1) no	(0) no	(0) false	(0) false	(0) false	(0) false	(0) false	(0) false	45.3	(1) own your home	(0) no	(1) yes	(0) no	(1) yes	(0) no	(0) no	(1) yes	(1) yes	(4) technical college/professional school	direct		102	150	(0) negative	(1) negative	(1) core biopsy	(1) no	invasive ductal carcinoma	(1) ER+/PR+/HER2-	ki67=>20	3	(1) core biopsy	mastectomy	(2) yes	(0) no	(1) yes	(1) had chemo	(6) stage 3b	(1) primary/neoadjuvant	mastectomy	(2) luminal b
593	XX	(4) white	(3) divorced	unemployed	3	(1) no	(0) no	(0) false	(0) false	(0) false	(0) false	(0) false	(0) false	24.8	(2) rent your home	(1) yes	(1) yes	(1) yes	(1) yes	(1) yes	(0) no	(1) yes	(1) yes	(19) grade 12	indirect		62	158	(0) negative	(1) negative	(1) core biopsy	(1) no	invasive duct carcinoma	(1) ER+/PR+/HER2-	Ki67>=20	2	(1) core biopsy	mastectomy	(2) yes	(0) no	(1) yes	(1) had chemo	(6) stage 3b	(1) primary/neoadjuvant	mastectomy	(4) triple negative
594	XX	(2) black	(1) never married	unemployed	1			(0) false	(0) false	(0) false	(0) false	(0) false	(0) false	21.8	(3) home is owned by your parents/relatives/children	(0) no	(0) no	(0) no	(0) no	(0) no	(0) no	(1) yes	(1) yes	(16) grade 9	direct		58	163	(0) negative	(2) positive	(1) core biopsy	(1) no	invasive breast carcinoma of no special type	(2) ER+/PR+/HER2+	Ki67>=20	1	(1) core biopsy				(0) no	(0) no chemo	(8) stage 4		ND	(1) luminal a
595	XX	(2) black	(2) married	(2) employment fulltime		(1) no	(0) no	(0) false	(0) false	(0) false	(0) false	(0) false	(0) false	26.4	(2) rent your home	(1) yes	(0) no	(1) yes	(1) yes	(1) yes	(0) no	(1) yes	(1) yes	(19) grade 12	indirect		71	164	(0) negative	(1) negative	(1) core biopsy	(1) no	invasive carcinoma of no special type	(1) ER+/PR+/HER2-	Ki67>=20	3	(1) core biopsy	wide local excision	(2) yes	(0) no	(1) yes	(1) had chemo	(3) stage 2a	(1) primary/neoadjuvant	wide local excision	(2) luminal b
596	XX	(2) black	(1) never married	(6) retired	1	(1) no	(0) no	(0) false	(0) false	(0) false	(0) false	(0) false	(0) false	16	(3) home is owned by your parents/relatives/children	(0) no	(0) no	(0) no	(0) no	(0) no	(0) no	(0) no	(1) yes	(11) grade 4	indirect		41	160	(0) negative	(1) negative	(1) core biopsy	(1) no	invasive ductal carcinoma	(1) ER+/PR+/HER2-	ki67=>20	not done	(1) core biopsy				(0) no	(0) no chemo	(8) stage 4		ND	(3) her_2 enriched
597	XX	(2) black	(6) in a relationship	(2) employment fulltime	2	(1) no	(0) no	(0) false	(0) false	(1) true	(0) false	(0) false	(0) false	32.7	(1) own your home	(0) no	(0) no	(0) no	(1) yes	(0) no	(0) no	(1) yes	(1) yes	(3) high school(std6 to matric)	indirect		89	165	(1) positive	(2) positive	(1) core biopsy	(1) no	invasive ductal carcinoma	(1) ER+/PR+/HER2-	Ki67>=20	2	(1) core biopsy	mastectomy	(2) yes	(0) no	(1) yes	(1) had chemo	(4) stage 2b	(1) primary/neoadjuvant	mastectomy	(2) luminal b
598	XX	(1) asian	(2) married	unemployed	4	(1) no	(0) no	(0) false	(1) true	(1) true	(0) false	(0) false	(0) false	28.7	(1) own your home	(1) yes	(1) yes	(0) no	(1) yes	(1) yes	(0) no	(1) yes	(1) yes	(17) grade 10	direct		78	165	(0) negative	(1) negative	(1) core biopsy	(1) no	invasive ductal carcinoma	(4) triple negative	ki67=>20	2	(1) core biopsy	wide local excision	(2) yes	(0) no	(1) yes	(1) had chemo	(3) stage 2a	(1) primary/neoadjuvant	wide local excision	(4) triple negative
599	XX	(4) white	(4) widowed	(6) retired	2	(2) 1st degree relatives	(1) yes	(0) false	(0) false	(0) false	(0) false	(0) false	(0) false	25.8	(1) own your home	(1) yes	(1) yes	(1) yes	(1) yes	(1) yes	(0) no	(1) yes	(1) yes	(19) grade 12	direct	sister, age 60, still alive	62.7	156	(0) negative	(1) negative	(1) core biopsy	(1) no	invasive carcinoma of no special type	(2) ER+/PR+/HER2+	Ki67>=20	2	(1) core biopsy	mastectomy	(1) no	(1) yes	(1) yes	(1) had chemo	(3) stage 2a	(2) adjuvant	mastectomy	(4) triple negative
600	XX	(2) black	(1) never married	unemployed	1	(1) no	(0) no	(0) false	(0) false	(0) false	(0) false	(0) false	(0) false	31.2	(3) home is owned by your parents/relatives/children	(0) no	(0) no	(0) no	(0) no	(0) no	(0) no	(1) yes	(1) yes	(18) grade 11	indirect		74	154	(1) positive	(2) positive	(4) mastectomy	(1) no	ductal of comedo type	(1) ER+/PR+/HER2-	incomplete	1	core biopsy	(4) mastectomy	(1) no	(1) yes	(1) yes	(1) had chemo	(1) stage 1a	(2) adjuvant	mastectomy	(2) luminal b
601	XX	(2) black	(1) never married	(2) employment fulltime	2	(1) no	(0) no	(1) true	(0) false	(0) false	(0) false	(0) false	(0) false	24.3	(1) own your home	(0) no	(0) no	(0) no	(0) no	(0) no	(0) no	(1) yes	(1) yes	(19) grade 12	direct		59.2	156	(0) negative	(1) negative	(1) core biopsy	(1) no	pleomorphic breast carcinoma	(1) ER+/PR+/HER2-	Ki67>=20	3	(1) core biopsy				(0) no	(1) had chemo	(5) stage 3a	(1) primary/neoadjuvant	ND	(2) luminal b
602	XX	(2) black	(4) widowed	(6) retired	1	(2) 1st degree relatives	(1) yes	(0) false	(0) false	(0) false	(0) false	(0) false	(0) false	23.2	(1) own your home	(0) no	(1) yes	(1) yes	(1) yes	(1) yes	(0) no	(1) yes	(1) yes	(19) grade 12	direct	Aunty, breast ca	61	162	(0) negative	(1) negative	(1) core biopsy	(1) no	metastatic invasive carcinoma nst	(1) ER+/PR+/HER2-	Ki67>=20	2	(1) core biopsy				(0) no	(0) no chemo	(8) stage 4		ND	(2) luminal b
603	XX	(2) black	(1) never married	unemployed	1	(1) no	(0) no	(0) false	(0) false	(0) false	(0) false	(0) false	(0) false	28.8	(3) home is owned by your parents/relatives/children	(0) no	(0) no	(0) no	(0) no	(0) no	(0) no	(0) no	(1) yes	(15) grade 8	indirect		70	156	(1) positive	(2) positive	excision biopsy	(1) no	dcis only	(2) ER+/PR+/HER2+	ki67<20	3	excision biopsy	mastectomy	(1) no	(1) yes	(1) yes	(0) no chemo	(3) stage 2a		mastectomy	(2) luminal b
604	XX	(2) black	(1) never married	(2) employment fulltime	2	(1) no	(0) no	(0) false	(0) false	(0) false	(0) false	(0) false	(0) false	38.3	(3) home is owned by your parents/relatives/children	(1) yes	(0) no	(1) yes	(1) yes	(1) yes	(0) no	(1) yes	(1) yes	(4) technical college/professional school	direct		71.9	137	(0) negative	(1) negative	(1) core biopsy	(1) no	invasive breast carcinoma of no special type	(1) ER+/PR+/HER2-	Ki67>=20	3	(1) core biopsy				(0) no	(1) had chemo	(8) stage 4	(1) primary/neoadjuvant	ND	(4) triple negative
605	XX	(2) black	(6) in a relationship	(2) employment fulltime				(0) false	(0) false	(0) false	(1) true	(0) false	(0) false	23.2	(2) rent your home	(1) yes	(1) yes	(0) no	(1) yes	(1) yes	(0) no	(1) yes	(1) yes	(5) postgraduate/university	indirect		57.8	158	(0) negative	(1) negative	(1) core biopsy	(1) no	invasive breast adenocarcinoma	(1) ER+/PR+/HER2-	ki67<20	2	(1) core biopsy	mastectomy	(1) no	(1) yes	(1) yes	(0) no chemo	(3) stage 2a		mastectomy	(2) luminal b
606	XX	(1) asian	(3) divorced	unemployed	1	(1) no	(0) no	(0) false	(0) false	(0) false	(0) false	(0) false	(0) false	27.2	(3) home is owned by your parents/relatives/children	(1) yes	(1) yes	(1) yes	(1) yes	(1) yes	(0) no	(1) yes	(1) yes	(19) grade 12	direct		68	158	(0) negative	(1) negative	(1) core biopsy	(1) no	invasive ductal carcinoma	(1) ER+/PR+/HER2-	Ki67>=20	3	(1) core biopsy	core biopsy	(2) yes	(0) no	(1) yes	(1) had chemo	(6) stage 3b	(1) primary/neoadjuvant	mastectomy	(1) luminal a
607	XX	(2) black	(2) married	unemployed	2	(1) no	(0) no	(0) false	(0) false	(0) false	(0) false	(0) false	(0) false	24.2	(1) own your home	(0) no	(1) yes	(0) no	(1) yes	(0) no	(0) no	(1) yes	(1) yes	(19) grade 12	indirect		69	169	(0) negative	(1) negative	(1) core biopsy	(1) no	invasive ductal carcinoma	(1) ER+/PR+/HER2-	Ki67>=20	3	(1) core biopsy	mastectomy	(2) yes	(0) no	(1) yes	(1) had chemo	(6) stage 3b	(1) primary/neoadjuvant	mastectomy	(2) luminal b
608	XX	(2) black	(3) divorced	unemployed	1	(1) no	(0) no	(0) false	(0) false	(0) false	(0) false	(0) false	(0) false	31.6	(3) home is owned by your parents/relatives/children	(0) no	(0) no	(0) no	(0) no	(0) no	(0) no	(1) yes	(1) yes	(18) grade 11	indirect		77	156	(1) positive	(2) positive	(1) core biopsy	(1) no	invasive ductal carcinoma	(1) ER+/PR+/HER2-	ki67=>20	2	(1) core biopsy				(0) no	(0) no chemo	(8) stage 4		ND	(2) luminal b
609	XX	(2) black	(1) never married	(2) employment fulltime	2	(1) no	(0) no	(0) false	(0) false	(1) true	(1) true	(0) false	(0) false	29.5	(2) rent your home	(1) yes	(1) yes	(0) no	(1) yes	(0) no	(0) no	(1) yes	(1) yes	(3) high school(std6 to matric)	indirect		70.8	155	(0) negative	(1) negative	(1) core biopsy	(1) no	invasive carcinoma (nst)	(1) ER+/PR+/HER2-	Ki67>=20	3	(1) core biopsy	mastectomy	(2) yes	(0) no	(1) yes	(1) had chemo	(5) stage 3a	(1) primary/neoadjuvant	mastectomy	(2) luminal b
610	XX	(2) black	(1) never married	unemployed	3	(1) no	(0) no	(0) false	(0) false	(0) false	(0) false	(0) false	(0) false	22.2	(2) rent your home	(0) no	(0) no	(0) no	(0) no	(0) no	(1) yes	(0) no	(1) yes	(2) primary school(sub-a to std 5)	indirect		53.4	155	(1) positive	(2) positive	(1) core biopsy	(1) no	invasive carcinoma	(1) ER+/PR+/HER2-	Ki67>=20	2	(1) core biopsy	mastectomy	(2) yes	(0) no	(1) yes	(1) had chemo	(5) stage 3a	(1) primary/neoadjuvant	mastectomy	(2) luminal b
611	XX	(1) asian	(2) married	unemployed	2	(1) no	(0) no	(0) false	(0) false	(0) false	(0) false	(0) false	(0) false	31.9	(1) own your home	(1) yes	(1) yes	(1) yes	(1) yes	(1) yes	(1) yes	(0) no	(1) yes	(3) high school(std6 to matric)	indirect		75.6	154	(0) negative	(1) negative	(1) core biopsy	(1) no	invasive ductal carcinoma	(1) ER+/PR+/HER2-	Ki67>=20	3	(1) core biopsy	wide local excision	(2) yes	(0) no	(1) yes	(1) had chemo	(3) stage 2a	(1) primary/neoadjuvant	wide local excision	(2) luminal b
612	XX	(2) black	(2) married	(2) employment fulltime	1	(1) no	(0) no	(1) true	(0) false	(0) false	(1) true	(0) false	(0) false	35.9	(1) own your home	(0) no	(0) no	(0) no	(1) yes	(0) no	(0) no	(1) yes	(1) yes	(19) grade 12	indirect		93	161	(1) positive	(2) positive	(1) core biopsy	(1) no	invasive carcinoma of no special type	(1) ER+/PR+/HER2-	Ki67>=20	3	(1) core biopsy	mastectomy	(1) no	(1) yes	(1) yes	(1) had chemo	(1) stage 1a	(2) adjuvant	mastectomy	(2) luminal b
613	XX	(3) coloured	(2) married	unemployed	3	(1) no	(0) no	(0) false	(0) false	(0) false	(0) false	(0) false	(0) false	33.9	(1) own your home	(1) yes	(1) yes	(0) no	(1) yes	(1) yes	(0) no	(1) yes	(1) yes	(17) grade 10	direct		80.4	154	(0) negative	(1) negative	(1) core biopsy	(1) no	invasive mammary carcinoma with the ff features: invasive metaplastic carcinoma	(4) triple negative	Ki67>=20	3	(1) core biopsy	mastectomy	(1) no	(1) yes	(1) yes	(1) had chemo	(4) stage 2b	(2) adjuvant	mastectomy	(3) her_2 enriched
614	XX	(2) black	(1) never married	unemployed	2	(1) no	(0) no	(0) false	(0) false	(0) false	(0) false	(0) false	(0) false	30.1	(3) home is owned by your parents/relatives/children	(0) no	(0) no	(0) no	(0) no	(0) no	(0) no	(1) yes	(1) yes	(19) grade 12	indirect		85	168	(1) positive	(2) positive	(1) core biopsy	(1) no	invasive ductal carcinoma	(2) ER+/PR+/HER2+	incomplete	3	(1) core biopsy	mastectomy	(1) no	(1) yes	(1) yes	(1) had chemo	(3) stage 2a	(2) adjuvant	mastectomy	(4) triple negative
615	XX	(2) black	(2) married	(4) employed on temporary basis	5	(1) no	(0) no	(0) false	(0) false	(0) false	(0) false	(0) false	(0) false	44.5	(2) rent your home	(0) no	(0) no	(0) no	(0) no	(0) no	(0) no	(1) yes	(1) yes	(15) grade 8	indirect		107	155	(1) positive	(2) positive	(1) core biopsy	(1) no	invasive ductal carcinoma	(4) triple negative	Ki67>=20	3	(1) core biopsy				(0) no	(1) had chemo	(8) stage 4	(1) primary/neoadjuvant	ND	(2) luminal b
616	XX	(2) black	(2) married	(4) employed on temporary basis	1	(1) no	(0) no	(0) false	(0) false	(0) false	(0) false	(0) false	(0) false	32.4	(4) live in informal housing	(0) no	(0) no	(0) no	(0) no	(0) no	(0) no	(1) yes	(3) i can read a little bit	(10) grade 3	indirect		81	158	(0) negative	(1) negative	excision biopsy	(1) no	invasive ductal carcinoma	(3) her_2 enriched	Ki67>=20	3	excision biopsy	mastectomy	(1) no	(1) yes	(1) yes	(1) had chemo	(5) stage 3a	(2) adjuvant	mastectomy	(2) luminal b
617	XX	(2) black	(1) never married	unemployed	2	(1) no	(0) no	(1) true	(0) false	(0) false	(0) false	(0) false	(0) false	22.5	(2) rent your home	(0) no	(0) no	(0) no	(0) no	(1) yes	(0) no	(1) yes	(1) yes	(19) grade 12	indirect		61.2	165	(1) positive	(2) positive	(1) core biopsy	(1) no	infiltrating duct carcinoma	(2) ER+/PR+/HER2+	Ki67>=20	3	(1) core biopsy				(0) no	(1) had chemo	(5) stage 3a	(3) metastatic	ND	(4) triple negative
618	XX	(2) black	(1) never married	(2) employment fulltime	1	(1) no	(0) no	(0) false	(0) false	(0) false	(0) false	(0) false	(0) false	34	(2) rent your home	(0) no	(1) yes	(0) no	(1) yes	(0) no	(0) no	(1) yes	(1) yes	(16) grade 9	direct		87	160	(0) negative	(1) negative	(1) core biopsy	(1) no	invasive ductal carcinoma	(2) ER+/PR+/HER2+	Ki67>=20	2	(1) core biopsy	mastectomy	(1) no	(1) yes	(1) yes	(1) had chemo	(3) stage 2a	(2) adjuvant	mastectomy	(1) luminal a
619	XX	(2) black	(1) never married	(2) employment fulltime	3	(1) no	(0) no	(0) false	(0) false	(0) false	(1) true	(0) false	(0) false	49.9	(1) own your home	(0) no	(0) no	(0) no	(1) yes	(0) no	(0) no	(1) yes	(1) yes	(14) grade 7	indirect		112.3	150	(1) positive	(2) positive	(1) core biopsy	(1) no	invasive ductal carcinoma	(4) triple negative	Ki67>=20	3	(1) core biopsy	mastectomy	(2) yes	(0) no	(1) yes	(1) had chemo	(6) stage 3b	(1) primary/neoadjuvant	mastectomy	(1) luminal a
620	XX	(2) black	(6) in a relationship	(2) employment fulltime	1	(1) no	(0) no	(0) false	(0) false	(0) false	(0) false	(0) false	(0) false	28.2	(5) live in someone elses home(children, family, friends)	(0) no	(0) no	(0) no	(1) yes	(0) no	(0) no	(1) yes	(1) yes	(3) high school(std6 to matric)	direct		77.8	166	(1) positive	(2) positive	(1) core biopsy	(1) no	invasive ductal carcinoma, mucinous adenocarcinoma also noted	(2) ER+/PR+/HER2+	Ki67>=20	2	(1) core biopsy	mastectomy	(1) no	(1) yes	(1) yes	(1) had chemo	(3) stage 2a	(2) adjuvant	mastectomy	(2) luminal b
621	XX	(2) black	(2) married	unemployed	2	(1) no	(0) no	(1) true	(1) true	(1) true	(1) true	(0) false	(0) false	28.4	(2) rent your home	(1) yes	(1) yes	(0) no	(1) yes	(1) yes	(0) no	(1) yes	(2) no	(1) informal only	direct		67.3	154	(0) negative	(1) negative	(1) core biopsy	(1) no	invasive carcinoma of no special type	(1) ER+/PR+/HER2-	Ki67>=20	2	(1) core biopsy				(0) no	(1) had chemo	(5) stage 3a	(1) primary/neoadjuvant	ND	(2) luminal b
622	XX	(2) black	(1) never married	(2) employment fulltime	6	(1) no	(0) no	(0) false	(0) false	(0) false	(0) false	(0) false	(0) false	22.9	(3) home is owned by your parents/relatives/children	(1) yes	(1) yes	(0) no	(0) no	(0) no	(0) no	(1) yes	(1) yes	(5) postgraduate/university	direct		50.9	149	(1) positive	(2) positive	(1) core biopsy	(1) no	invasive breast carcinoma of no special type (infiltrating duct carcinoma).	(4) triple negative	Ki67>=20	2	(1) core biopsy				(0) no	(1) had chemo	(6) stage 3b	(1) primary/neoadjuvant	ND	(2) luminal b
623	XX	(2) black	(6) in a relationship	unemployed	2	(1) no	(0) no	(1) true	(1) true	(0) false	(0) false	(0) false	(0) false	38.6	(3) home is owned by your parents/relatives/children	(0) no	(1) yes	(0) no	(1) yes	(1) yes	(0) no	(1) yes	(1) yes	(19) grade 12	indirect		81.1	145	(0) negative	(1) negative	(1) core biopsy	(1) no	invasive carcinoma nos	(1) ER+/PR+/HER2-	Ki67<20	2	(1) core biopsy	mastectomy	(1) no	(1) yes	(1) yes	(1) had chemo	(4) stage 2b	(2) adjuvant	mastectomy	(4) triple negative
624	XX	(2) black	(2) married	unemployed	2	(1) no	(0) no	(1) true	(0) false	(0) false	(0) false	(0) false	(0) false	32.5	(1) own your home	(1) yes	(1) yes	(1) yes	(1) yes	(1) yes	(0) no	(1) yes	(1) yes	(19) grade 12	direct		80	157	(0) negative	(1) negative	(1) core biopsy	(1) no	invasive lobular carcinoma	(1) ER+/PR+/HER2-	Ki67<20	not done	(1) core biopsy	mastectomy	(2) yes	(0) no	(1) yes	(1) had chemo	(6) stage 3b	(1) primary/neoadjuvant	mastectomy	(2) luminal b
625	XX	(2) black	(6) in a relationship	unemployed	6	(1) no	(0) no	(0) false	(0) false	(0) false	(0) false	(0) false	(0) false	24.5	(2) rent your home	(0) no	(0) no	(0) no	(0) no	(0) no	(0) no	(1) yes	(1) yes	(17) grade 10	direct		62.6	160	(1) positive	(2) positive	(1) core biopsy	(1) no	invasive ductal	(2) ER+/PR+/HER2+	Ki67>=20	2	(1) core biopsy	mastectomy	(1) no	(1) yes	(1) yes	(1) had chemo	(4) stage 2b	(2) adjuvant	mastectomy	(4) triple negative
626	XX	(1) asian	(2) married	unemployed	3	(3) 2nd degree relatives	(1) yes	(0) false	(0) false	(0) false	(0) false	(0) false	(0) false	38.5	(1) own your home	(1) yes	(0) no	(0) no	(1) yes	(0) no	(0) no	(1) yes	(1) yes	(19) grade 12	indirect	paternal aunt - 35yrs	89	152	(0) negative	(1) negative	(1) core biopsy	(1) no	invasive ductal carcinoma	(1) ER+/PR+/HER2-	ki67=>20	3	(1) core biopsy	wide local excision	(1) no	(1) yes	(1) yes	(1) had chemo	(1) stage 1a	(2) adjuvant	wide local excision	(2) luminal b
627	XX	(2) black	(1) never married	unemployed	1	(1) no	(0) no	(0) false	(0) false	(0) false	(0) false	(0) false	(0) false	35.1	(5) live in someone elses home(children, family, friends)	(0) no	(0) no	(0) no	(0) no	(0) no	(1) yes	(0) no	(3) i can read a little bit	(12) grade 5	indirect		92	162	(0) negative	(1) negative	(1) core biopsy	(1) no	invasive ductal carcinoma	(1) ER+/PR+/HER2-		2	(1) core biopsy	wide local excision	(2) yes	(0) no	(1) yes	(1) had chemo	(3) stage 2a	(1) primary/neoadjuvant	wide local excision	(2) luminal b
628	XX	(2) black	(4) widowed	unemployed	2	(1) no	(0) no	(1) true	(1) true	(0) false	(1) true	(0) false	(0) false	33.2	(1) own your home	(0) no	(1) yes	(0) no	(1) yes	(0) no	(0) no	(1) yes	(1) yes	(12) grade 5	indirect		87	162	(0) negative	(1) negative	(1) core biopsy	(1) no	invasive lobular carcinoma	(1) ER+/PR+/HER2-	Ki67<20	2	(1) core biopsy				(0) no	(1) had chemo	(8) stage 4	(1) primary/neoadjuvant	ND	(2) luminal b
629	XX	(2) black	(2) married	unemployed	1	(1) no	(0) no	(0) false	(0) false	(0) false	(0) false	(0) false	(0) false	24.9	(1) own your home	(0) no	(0) no	(0) no	(1) yes	(1) yes	(0) no	(1) yes	(1) yes	(19) grade 12	indirect		53.9	147	(0) negative	(1) negative				(3) her_2 enriched		not done	nil found	mastectomy	(2) yes	(0) no	(1) yes	(1) had chemo	(5) stage 3a	(1) primary/neoadjuvant	mastectomy	(3) her_2 enriched
630	XX	(4) white	(4) widowed	unemployed	2	(2) 1st degree relatives	(1) yes	(0) false	(0) false	(0) false	(1) true	(0) false	(0) false	36.4	(1) own your home	(1) yes	(0) no	(1) yes	(1) yes	(0) no	(0) no	(1) yes	(1) yes	(19) grade 12	direct	sister. @ age 62	98	164	(0) negative	(1) negative	(1) core biopsy	(1) no	invasive ca of no special type	(1) ER+/PR+/HER2-	Ki67>=20	2	(1) core biopsy	mastectomy	(2) yes	(0) no	(1) yes	(1) had chemo	(5) stage 3a	(1) primary/neoadjuvant	mastectomy	(3) her_2 enriched
631	XX	(2) black	(3) divorced	unemployed		(1) no	(0) no	(0) false	(0) false	(0) false	(0) false	(0) false	(1) true	18	(3) home is owned by your parents/relatives/children	(1) yes	(1) yes	(0) no	(1) yes	(1) yes	(0) no	(1) yes	(1) yes	(4) technical college/professional school	direct		43.8	156	(1) positive	(2) positive	(1) core biopsy	(1) no	invasive mammary carcinoma of no special type	(2) ER+/PR+/HER2+	Ki67>=20	2	(1) core biopsy				(0) no	(1) had chemo	(6) stage 3b	(1) primary/neoadjuvant	ND	(2) luminal b
632	XX	(2) black	(1) never married	unemployed	1	(1) no	(0) no	(0) false	(0) false	(0) false	(0) false	(0) false	(0) false		(5) live in someone elses home(children, family, friends)	(1) yes	(1) yes	(0) no	(1) yes	(0) no	(0) no	(1) yes	(1) yes	(17) grade 10	direct				(1) positive	(2) positive	(1) core biopsy	(1) no	invasive ductal carcinoma, nos	(2) ER+/PR+/HER2+	ki67<20	2	(1) core biopsy	mastectomy	(2) yes	(0) no	(1) yes	(1) had chemo	(6) stage 3b	(1) primary/neoadjuvant	mastectomy	(2) luminal b
633	XX	(2) black	(6) in a relationship	unemployed	2	(1) no	(0) no	(0) false	(0) false	(0) false	(0) false	(0) false	(0) false		(1) own your home	(0) no	(1) yes	(0) no	(1) yes	(0) no	(0) no	(1) yes	(1) yes	(4) technical college/professional school	direct				(1) positive	(2) positive	(1) core biopsy	(1) no	invasive breast carcinoma of no special type	(4) triple negative	Ki67>=20	3	(1) core biopsy				(0) no	(1) had chemo	(6) stage 3b	(1) primary/neoadjuvant	ND	(4) triple negative
634	XX	(2) black	(2) married	unemployed	3	(1) no	(0) no	(0) false	(0) false	(0) false	(0) false	(0) false	(0) false		(1) own your home	(0) no	(0) no	(1) yes	(1) yes	(1) yes	(0) no	(1) yes	(1) yes	(19) grade 12	direct				(0) negative	(1) negative	(1) core biopsy		invasive ductal carcinoma	(1) ER+/PR+/HER2-	Ki67>=20	2	(1) core biopsy	wide local excision	(1) no	(1) yes	(1) yes	(1) had chemo	(3) stage 2a	(2) adjuvant	wide local excision	(2) luminal b
635	XX	(2) black	(2) married	(2) employment fulltime		(1) no	(0) no	(0) false	(0) false	(0) false	(0) false	(0) false	(0) false	29.2	(1) own your home	(0) no	(1) yes	(1) yes	(1) yes	(1) yes	(0) no	(1) yes	(1) yes	(3) high school(std6 to matric)	indirect		64	148	(0) negative	(1) negative	(1) core biopsy	(1) no	invasive ductal carcinoma nst	(3) her_2 enriched	Ki67>=20	3	(1) core biopsy	wide local excision	(2) yes	(0) no	(1) yes	(1) had chemo	(4) stage 2b	(1) primary/neoadjuvant	wide local excision	(3) her_2 enriched
636	XX	(2) black	(2) married	unemployed	4	(1) no	(0) no	(0) false	(0) false	(0) false	(0) false	(0) false	(0) false	39.1	(1) own your home	(1) yes	(1) yes	(0) no	(1) yes	(0) no	(0) no	(1) yes	(1) yes	(19) grade 12	direct		96.4	157	(1) positive	(2) positive	(1) core biopsy	(1) no	invasive carcinoma of no special type	(2) ER+/PR+/HER2+	Ki67>=20	2	(1) core biopsy	mastectomy	(1) no	(1) yes	(1) yes	(1) had chemo	(5) stage 3a	(2) adjuvant	mastectomy	(2) luminal b
637	XX	(1) asian	(2) married	(6) retired	3	(1) no	(0) no	(0) false	(0) false	(0) false	(1) true	(0) false	(0) false	25.2	(1) own your home	(1) yes	(1) yes	(1) yes	(1) yes	(1) yes	(0) no	(1) yes	(1) yes	(17) grade 10	direct		68.5	165	(0) negative	(1) negative	(1) core biopsy	(1) no	invasive duct carcinoma nst	(1) ER+/PR+/HER2-	Ki67<20	2	(1) core biopsy	mastectomy	(1) no	(1) yes	(1) yes	(0) no chemo	(1) stage 1a		mastectomy	(3) her_2 enriched
638	XX	(2) black	(4) widowed	(2) employment fulltime	2	(1) no	(0) no	(0) false	(0) false	(0) false	(1) true	(0) false	(0) false	27.4	(2) rent your home	(1) yes	(0) no	(0) no	(0) no	(0) no	(0) no	(1) yes	(1) yes	(14) grade 7	direct		65	154	(0) negative	(1) negative	(1) core biopsy	(1) no	invasive carcinoma nst	(1) ER+/PR+/HER2-	Ki67>=20	2	(1) core biopsy				(0) no	(1) had chemo	(6) stage 3b	(1) primary/neoadjuvant	ND	(5) luminal unspecified
639	XX	(2) black	(1) never married	unemployed	4	(2) 1st degree relatives	(1) yes	(0) false	(0) false	(0) false	(0) false	(0) false	(0) false	19.2	(3) home is owned by your parents/relatives/children	(0) no	(0) no	(0) no	(1) yes	(1) yes	(0) no	(1) yes	(1) yes	(16) grade 9	indirect	Mother age 50	49.2	160	(1) positive	(2) positive	(1) core biopsy	(1) no	invasive carcinoma nos	(1) ER+/PR+/HER2-	Ki67>=20	2	(1) core biopsy	core biopsy	(1) no		(0) no	(0) no chemo	(8) stage 4		ND	(2) luminal b
640	XX	(2) black	(4) widowed	(2) employment fulltime	1	(1) no	(0) no	(0) false	(0) false	(0) false	(0) false	(0) false	(0) false	28.7	(1) own your home	(1) yes	(1) yes	(0) no	(1) yes	(1) yes	(0) no	(1) yes	(1) yes	(19) grade 12	indirect		68	154	(1) positive	(2) positive	(1) core biopsy	(1) no	invasive carcinoma nst	(1) ER+/PR+/HER2-	Ki67>=20	2	(1) core biopsy	wide local excision	(1) no	(1) yes	(1) yes	(0) no chemo	(3) stage 2a		wide local excision	(1) luminal a
641	XX	(2) black	(6) in a relationship	(2) employment fulltime		(1) no	(0) no	(0) false	(0) false	(0) false	(0) false	(0) false	(0) false	33.2	(3) home is owned by your parents/relatives/children	(1) yes	(0) no	(1) yes	(1) yes	(0) no	(1) yes	(1) yes	(1) yes	(3) high school(std6 to matric)	direct		83	158	(1) positive	(2) positive	(1) core biopsy	(1) no	hgdcis	(1)ER/PR+HER2-	incomplete	2	(1) core biopsy	mastectomy	(1) no	(1) yes	(1) yes	(1) had chemo	(5) stage 3a	(2) adjuvant	mastectomy	(2) luminal b
642	XX	(1) asian	(2) married	unemployed	3	(1) no	(0) no	(0) false	(0) false	(0) false	(0) false	(0) false	(0) false	27.8	(5) live in someone elses home(children, family, friends)	(1) yes	(1) yes	(0) no	(1) yes	(1) yes	(0) no	(1) yes	(1) yes	(19) grade 12	indirect		82.2	172	(0) negative	(1) negative	(1) core biopsy	(1) no	invasive lobular carcinoma	(1) ER+/PR+/HER2-	Ki67<20	not done	(1) core biopsy	wide local excision	(1) no	(1) yes	(1) yes	(1) had chemo	(4) stage 2b	(2) adjuvant	wide local excision	(3) her_2 enriched
643	XX	(2) black	(2) married	(3) self-employed	1	(1) no	(0) no	(0) false	(0) false	(0) false	(0) false	(0) false	(0) false	31.1	(2) rent your home	(1) yes	(1) yes	(1) yes	(1) yes	(0) no	(0) no	(1) yes	(1) yes	(19) grade 12	direct		84.7	165	(0) negative	(1) negative	(1) core biopsy	(1) no	invasive breast carcinoma nst	(2) ER+/PR+/HER2+	Ki67>=20	3	(1) core biopsy	mastectomy	(2) yes	(0) no	(1) yes	(1) had chemo	(7) stage 3c	(1) primary/neoadjuvant	mastectomy	(2) luminal b
644	XX	(2) black	(6) in a relationship	unemployed	3	(1) no	(0) no	(0) false	(0) false	(0) false	(0) false	(0) false	(0) false	37.2	(3) home is owned by your parents/relatives/children	(0) no	(0) no	(0) no	(1) yes	(0) no	(0) no	(1) yes	(1) yes	(19) grade 12	indirect		78.2	145	(1) positive	(2) positive	(4) mastectomy	(1) no	ductal	(1) ER+/PR+/HER2-	Ki67>=20	1	core biopsy	(4) mastectomy	(1) no	(1) yes	(1) yes	(1) had chemo	(3) stage 2a	(2) adjuvant	mastectomy	(2) luminal b
645	XX	(2) black	(2) married	(2) employment fulltime	2	(1) no	(0) no	(0) false	(0) false	(0) false	(0) false	(0) false	(0) false	24.1	(2) rent your home	(1) yes	(1) yes	(0) no	(0) no	(0) no	(0) no	(1) yes	(1) yes	(19) grade 12	direct		68	168	(0) negative	(1) negative	(4) mastectomy	(1) no	invasive ductal carcinomanst	(1) ER+/PR+/HER2-	Ki67>=20	2	core biopsy	(4) mastectomy	(1) no	(1) yes	(1) yes	(0) no chemo	(1) stage 1a		mastectomy	(2) luminal b
646	XX	(2) black	(1) never married	(2) employment fulltime	2	(1) no	(0) no	(0) false	(0) false	(0) false	(0) false	(0) false	(0) false	24.2	(2) rent your home	(1) yes	(1) yes	(0) no	(0) no	(0) no	(0) no	(1) yes	(1) yes	(18) grade 11	indirect		57.4	154	(1) positive	(2) positive	(4) mastectomy	(1) no	invasive ductal carcinoma	(1) ER+/PR+/HER2-	Ki67>=20	3	core biopsy	(4) mastectomy	(1) no	(1) yes	(1) yes	(1) had chemo	(7) stage 3c	(2) adjuvant	mastectomy	(1) luminal a
647	XX	(4) white	(2) married	unemployed	3	(1) no	(0) no	(1) true	(1) true	(0) false	(0) false	(0) false	(0) false	21.4	(3) home is owned by your parents/relatives/children	(1) yes	(1) yes	(1) yes	(1) yes	(1) yes	(0) no	(1) yes	(1) yes	(17) grade 10	indirect		59	166	(0) negative	(1) negative	(1) core biopsy	(1) no	invasive ductal carcinomawith mucinous component	(1) ER+/PR+/HER2-	ki67=>20	not done	(1) core biopsy	mastectomy	(1) no	(1) yes	(1) yes	(1) had chemo	(8) stage 4	(3) metastatic	mastectomy	(2) luminal b
648	XX	(4) white	(3) divorced	(2) employment fulltime		(1) no	(0) no	(0) false	(0) false	(0) false	(0) false	(0) false	(0) false	35.6	(2) rent your home	(1) yes	(1) yes	(1) yes	(1) yes	(1) yes	(1) yes	(0) no	(1) yes	(4) technical college/professional school	direct		93.4	162	(0) negative	(1) negative	(1) core biopsy	(1) no	invasive lobular carcinoma	(1) ER+/PR+/HER2-	Ki67>=20	3	(1) core biopsy	wide local excision	(1) no	(1) yes	(1) yes	(1) had chemo	(3) stage 2a	(2) adjuvant	wide local excision	(2) luminal b
649	XX	(2) black	(6) in a relationship	(2) employment fulltime	3	(1) no	(0) no	(0) false	(0) false	(0) false	(0) false	(0) false	(0) false	26	(1) own your home	(0) no	(1) yes	(0) no	(0) no	(0) no	(0) no	(0) no	(1) yes	(19) grade 12	direct		64.8	158	(1) positive	(2) positive	(1) core biopsy	(1) no	invasive carcinoma with micropapillary components	(2) ER+/PR+/HER2+	Ki67>=20	2	(1) core biopsy	mastectomy	(2) yes	(0) no	(1) yes	(1) had chemo	(6) stage 3b	(1) primary/neoadjuvant	mastectomy	(2) luminal b
650	XX	(2) black	(1) never married	unemployed	1	(1) no	(0) no	(0) false	(0) false	(0) false	(0) false	(0) false	(0) false	23.7	(5) live in someone elses home(children, family, friends)	(0) no	(1) yes	(0) no	(1) yes	(0) no	(0) no	(1) yes	(1) yes	(18) grade 11	indirect		64.6	165	(0) negative	(1) negative	(1) core biopsy		invasive ductal ca	(2) ER+/PR+/HER2+	Ki67>=20	2	(1) core biopsy	mastectomy	(1) no	(1) yes	(1) yes	(1) had chemo	(4) stage 2b	(2) adjuvant	mastectomy	(2) luminal b
651	XX	(2) black	(1) never married	unemployed	3	(1) no	(0) no	(0) false	(0) false	(0) false	(0) false	(0) false	(0) false	25.6	(3) home is owned by your parents/relatives/children	(0) no	(0) no	(0) no	(1) yes	(0) no	(0) no	(1) yes	(1) yes	(18) grade 11	indirect		63	157	(1) positive	(2) positive	(1) core biopsy	(1) no	invasive ductal carcinoma	(1) ER+/PR+/HER2-	Ki67>=20	3	(1) core biopsy				(0) no	(1) had chemo	(6) stage 3b	(1) primary/neoadjuvant	ND	(2) luminal b
652	XX	(2) black	(2) married	unemployed	2	(1) no	(0) no	(0) false	(0) false	(0) false	(0) false	(0) false	(0) false	26.4	(1) own your home	(1) yes	(1) yes	(0) no	(1) yes	(0) no	(0) no	(1) yes	(1) yes	(19) grade 12	direct		60.9	152	(0) negative	(1) negative	mastectomy	(1) no	invasive nst	(1) ER+/PR+/HER2-	Ki67>=20	2	core biopsy	mastectomy	(1) no	(1) yes	(1) yes	(0) no chemo	(3) stage 2a		mastectomy	(2) luminal b
653	XX	(2) black	(1) never married	unemployed	4	(1) no	(0) no	(1) true	(1) true	(0) false	(1) true	(0) false	(0) false	21.6	(3) home is owned by your parents/relatives/children	(0) no	(0) no	(0) no	(1) yes	(0) no	(0) no	(1) yes	(1) yes	(14) grade 7	direct		58.8	165	(0) negative	(1) negative	(1) core biopsy	(1) no	invasive ductal carcinoma	(1) ER+/PR+/HER2-	Ki67<20	2	(1) core biopsy	mastectomy	(1) no	(1) yes	(1) yes	(1) had chemo	(4) stage 2b	(2) adjuvant	mastectomy	(2) luminal b
654	XX	(2) black	(1) never married	unemployed	1	(1) no	(0) no	(0) false	(0) false	(0) false	(0) false	(0) false	(0) false	33.6	(3) home is owned by your parents/relatives/children	(1) yes	(1) yes	(0) no	(1) yes	(0) no	(0) no	(1) yes	(1) yes	(19) grade 12	indirect		85	159	(0) negative	(1) negative	(1) core biopsy	(1) no	invasive ductal carcinoma	(1) ER+/PR+/HER2-	Ki67>=20	3	(1) core biopsy	mastectomy	(2) yes	(0) no	(1) yes	(1) had chemo	(6) stage 3b	(1) primary/neoadjuvant	mastectomy	(2) luminal b
655	XX	(2) black	(2) married	(2) employment fulltime	3	(1) no	(0) no	(0) false	(0) false	(0) false	(1) true	(0) false	(0) false	38.8	(1) own your home	(1) yes	(1) yes	(1) yes	(1) yes	(1) yes	(0) no	(1) yes	(1) yes	(5) postgraduate/university	direct		90.8	153	(0) negative	(1) negative	(1) core biopsy	(1) no	invasive ductal carcinoma	(1) ER+/PR+/HER2-	Ki67>=20	2	(1) core biopsy	mastectomy	(2) yes	(0) no	(1) yes	(1) had chemo	(5) stage 3a	(1) primary/neoadjuvant	mastectomy	(4) triple negative
656	XX	(1) asian	(2) married	unemployed	2	(1) no	(0) no	(0) false	(0) false	(0) false	(1) true	(1) true	(1) true	35.3	(1) own your home	(0) no	(1) yes	(0) no	(1) yes	(1) yes	(0) no	(1) yes	(1) yes	(3) high school(std6 to matric)	indirect		96	165	(0) negative	(1) negative	(1) core biopsy	(1) no	ductal	(4) triple negative		3	(1) core biopsy	mastectomy	(2) yes	(0) no	(1) yes	(1) had chemo	(5) stage 3a	(1) primary/neoadjuvant	mastectomy	(2) luminal b
657	XX	(2) black	(2) married	unemployed	2	(1) no	(0) no	(0) false	(0) false	(0) false	(0) false	(0) false	(1) true	26.8	(1) own your home	(0) no	(0) no	(0) no	(1) yes	(0) no	(0) no	(1) yes	(1) yes	(4) technical college/professional school	indirect		73	165	(1) positive	(2) positive	(1) core biopsy	(1) no	invasive ductal carcinoma	(1) ER+/PR+/HER2-	Ki67>=20	2	(1) core biopsy	wide local excision	(2) yes	(0) no	(1) yes	(1) had chemo	(3) stage 2a	(1) primary/neoadjuvant	wide local excision	(2) luminal b
658	XX	(1) asian	(6) in a relationship	(6) retired	1	(1) no	(0) no	(0) false	(0) false	(0) false	(1) true	(0) false	(0) false	32	(2) rent your home	(1) yes	(1) yes	(0) no	(1) yes	(1) yes	(0) no	(1) yes	(1) yes	(15) grade 8	direct		79	157	(0) negative	(1) negative	(1) core biopsy	(1) no	invasive lobular carcinoma	(1) ER+/PR+/HER2-	Ki67<20	3	(1) core biopsy	mastectomy	(2) yes	(0) no	(1) yes	(1) had chemo	(5) stage 3a	(1) primary/neoadjuvant	mastectomy	(4) triple negative
659	XX	(2) black	(2) married	(4) employed on temporary basis	4	(1) no	(0) no	(0) false	(0) false	(0) false	(0) false	(0) false	(0) false	36.7	(1) own your home	(0) no	(0) no	(0) no	(0) no	(0) no	(0) no	(1) yes	(1) yes	(14) grade 7	indirect		86	153	(0) negative	(1) negative	(1) core biopsy	(1) no	ductal	(1) ER+/PR+/HER2-	Ki67>=20	2	(1) core biopsy	mastectomy	(2) yes	(0) no	(1) yes	(1) had chemo	(6) stage 3b	(1) primary/neoadjuvant	mastectomy	(2) luminal b
660	XX	(2) black	(6) in a relationship	(2) employment fulltime	3	(1) no	(0) no	(0) false	(0) false	(0) false	(0) false	(0) false	(0) false	31.9	(2) rent your home	(1) yes	(1) yes	(0) no	(1) yes	(0) no	(0) no	(1) yes	(1) yes	(3) high school(std6 to matric)	direct		89	167	(0) negative	(2) positive	(1) core biopsy	(1) no	invasive ductal carcinoma	(2) ER+/PR+/HER2+	Ki67>=20	3	(1) core biopsy	mastectomy	(2) yes	(0) no	(1) yes	(1) had chemo	(7) stage 3c	(1) primary/neoadjuvant	mastectomy	(2) luminal b
661	XX	(2) black	(1) never married	(6) retired	2	(1) no	(0) no	(0) false	(0) false	(1) true	(1) true	(0) false	(0) false	25.5	(1) own your home	(1) yes	(1) yes	(1) yes	(1) yes	(1) yes	(0) no	(1) yes	(1) yes	(3) high school(std6 to matric)	direct		72	168	(1) positive	(2) positive	(1) core biopsy	(1) no	infiltrating duct carcinoma	(4) triple negative	Ki67>=20	3	(1) core biopsy	mastectomy	(2) yes	(0) no	(1) yes	(1) had chemo	(3) stage 2a	(1) primary/neoadjuvant	mastectomy	(4) triple negative
662	XX	(2) black	(2) married	unemployed	4	(1) no	(0) no	(0) false	(0) false	(0) false	(0) false	(0) false	(0) false	39.2	(1) own your home	(0) no	(0) no	(1) yes	(1) yes	(1) yes	(0) no	(1) yes	(1) yes	(3) high school(std6 to matric)	indirect		100.3	160	(1) positive	(2) positive	(1) core biopsy	(1) no	invasive carcinoma	(1) ER+/PR+/HER2-	ki67<20	2	(1) core biopsy				(0) no	(1) had chemo	(8) stage 4	(3) metastatic	ND	(2) luminal b
663	XX	(2) black	(1) never married	unemployed	3	(1) no	(0) no	(1) true	(0) false	(0) false	(0) false	(0) false	(0) false	22.2	(1) own your home	(0) no	(1) yes	(0) no	(1) yes	(1) yes	(0) no	(1) yes	(1) yes	(19) grade 12	indirect		59	163	(0) negative	(2) positive	(1) core biopsy	(1) no	invasive ductal ca nos	(2) ER+/PR+/HER2+	ki67<20	2	(1) core biopsy				(0) no	(1) had chemo	(6) stage 3b	(1) primary/neoadjuvant	ND	(2) luminal b
664	XX	(2) black	(1) never married	unemployed	2	(1) no	(0) no	(0) false	(0) false	(0) false	(0) false	(0) false	(0) false	38.1	(3) home is owned by your parents/relatives/children	(0) no	(0) no	(0) no	(1) yes	(0) no	(0) no	(1) yes	(1) yes	(18) grade 11	indirect		95	158	(1) positive	(2) positive	(1) core biopsy	(1) no		(4) triple negative	Ki67>=20	2	(1) core biopsy	wide local excision	(1) no	(1) yes	(1) yes	(1) had chemo	(1) stage 1a	(2) adjuvant	wide local excision	(4) triple negative
665	XX	(2) black	(1) never married	(2) employment fulltime	4	(1) no	(0) no	(0) false	(0) false	(0) false	(1) true	(0) false	(0) false	35.9	(1) own your home	(0) no	(0) no	(0) no	(0) no	(0) no	(0) no	(1) yes	(1) yes	(19) grade 12	indirect		99	166	(1) positive	(2) positive	(1) core biopsy	(1) no	infiltrating ductal carcinoma of no special type	(4) triple negative	Ki67>=20	3	(1) core biopsy	mastectomy	(1) no	(1) yes	(1) yes	(1) had chemo	(5) stage 3a	(1) primary/neoadjuvant	mastectomy	(2) luminal b
666	XX	(2) black	(2) married	unemployed	2	(1) no	(0) no	(0) false	(0) false	(0) false	(0) false	(0) false	(0) false	28	(2) rent your home	(0) no	(0) no	(0) no	(1) yes	(1) yes	(0) no	(1) yes	(1) yes	(17) grade 10	direct		69	157	(1) positive	(2) positive	(1) core biopsy	(1) no	invasive ductal carcinoma nst	(1) ER+/PR+/HER2-	Ki67>=20	3	(1) core biopsy	mastectomy	(1) no	(1) yes	(1) yes	(1) had chemo	(4) stage 2b	(2) adjuvant	mastectomy	(4) triple negative
667	XX	(2) black	(2) married	unemployed	3	(1) no	(0) no	(0) false	(0) false	(0) false	(0) false	(0) false	(0) false	31.8	(2) rent your home	(0) no	(0) no	(0) no	(1) yes	(0) no	(0) no	(1) yes	(1) yes	(3) high school(std6 to matric)	indirect		76.33	155	(0) negative	(2) positive	(1) core biopsy	(1) no	high grade ductal carcinoma insitu	(4) triple negative	Ki67>=20	3	(1) core biopsy	mastectomy	(2) yes	(0) no	(1) yes	(1) had chemo	(5) stage 3a	(1) primary/neoadjuvant	mastectomy	(4) triple negative
668	XX	(2) black	(1) never married	(5) employed in the past/no longer employed	1	(3) 2nd degree relatives	(1) yes	(0) false	(0) false	(0) false	(0) false	(0) false	(0) false	26.9	(3) home is owned by your parents/relatives/children	(0) no	(0) no	(0) no	(0) no	(0) no	(1) yes	(1) yes	(1) yes	(3) high school(std6 to matric)	indirect	Maternal gradmother @ 70; maternal cousin @ 40	62.2	152	(1) positive	(2) positive	(1) core biopsy	(1) no	invasive ductal carcinoma	(4) triple negative	Ki67>=20	3	(1) core biopsy	mastectomy	(2) yes	(0) no	(1) yes	(1) had chemo	(6) stage 3b	(1) primary/neoadjuvant	mastectomy	(4) triple negative
669	XX	(2) black	(1) never married	unemployed	1	(1) no	(0) no	(0) false	(0) false	(0) false	(0) false	(0) false	(0) false	32.3	(2) rent your home	(0) no	(0) no	(0) no	(1) yes	(0) no	(0) no	(1) yes	(1) yes	(16) grade 9	direct		95.7	172	(1) positive	(2) positive	(1) core biopsy	(1) no	breast cancer no special type	(1) ER+/PR+/HER2-	Ki67>=20	2	(1) core biopsy	wide local excision	(2) yes	(0) no	(1) yes	(1) had chemo	(5) stage 3a	(1) primary/neoadjuvant	wide local excision	(2) luminal b
670	XX	(2) black	(2) married	unemployed	2	(2) 1st degree relatives	(1) yes	(0) false	(0) false	(0) false	(0) false	(0) false	(0) false	51.6	(1) own your home	(1) yes	(1) yes	(1) yes	(1) yes	(1) yes	(0) no	(1) yes	(1) yes	(17) grade 10	direct	mother has probably breast cancer	127.3	157	(0) negative	(1) negative	(1) core biopsy	(1) no	invasive ductal carcinoma	(1) ER+/PR+/HER2-	Ki67>=20	3	(1) core biopsy	wide local excision	(1) no	(1) yes	(1) yes	(1) had chemo	(3) stage 2a	(2) adjuvant	wide local excision	(2) luminal b
671	XX	(2) black	(4) widowed	(2) employment fulltime	1	(3) 2nd degree relatives	(1) yes	(0) false	(0) false	(0) false	(0) false	(0) false	(0) false	27.2	(1) own your home	(0) no	(1) yes	(0) no	(1) yes	(0) no	(1) yes	(1) yes	(1) yes	(18) grade 11	direct	maternal and paternal aunts > 60	78.6	170	(0) negative	(1) negative	(1) core biopsy	(1) no	invasive ductal carcinoma nst	(4) triple negative	Ki67>=20	3	(1) core biopsy	wide local excision	(2) yes	(0) no	(1) yes	(1) had chemo	(5) stage 3a	(1) primary/neoadjuvant	wide local excision	(1) luminal a
672	XX	(4) white	(4) widowed	(6) retired	3	(1) no	(0) no	(0) false	(1) true	(0) false	(1) true	(0) false	(0) false	33.7	(5) live in someone elses home(children, family, friends)	(1) yes	(1) yes	(0) no	(1) yes	(1) yes	(0) no	(1) yes	(1) yes	(17) grade 10	direct		79	153	(0) negative	(1) negative	(1) core biopsy	(1) no	invasive lobular carcinoma	(1) ER+/PR+/HER2-	Ki67<20	1	(1) core biopsy	mastectomy	(1) no	(1) yes	(1) yes	(1) had chemo	(4) stage 2b	(2) adjuvant	mastectomy	(1) luminal a
673	XX	(2) black	(3) divorced	unemployed	3	(1) no	(0) no	(0) false	(0) false	(0) false	(1) true	(0) false	(0) false	20.6	(1) own your home	(0) no	(0) no	(0) no	(0) no	(0) no	(0) no	(1) yes	(2) no	(1) informal only	direct		47.7	152	(0) negative	(2) positive	(1) core biopsy	(1) no	invasive duct carcinoma nst	(4) triple negative	Ki67>=20	3	(1) core biopsy				(0) no	(1) had chemo	(6) stage 3b	(1) primary/neoadjuvant	ND	(2) luminal b
674	XX	(2) black	(1) never married	(2) employment fulltime	2	(1) no	(0) no	(0) false	(0) false	(0) false	(0) false	(0) false	(0) false	24.7	(1) own your home	(0) no	(0) no	(0) no	(1) yes	(1) yes	(0) no	(1) yes	(1) yes	(4) technical college/professional school	direct		64.7	162	(1) positive	(2) positive	(1) core biopsy	(1) no	invasive ductal carcinoma	(2) ER+/PR+/HER2+	Ki67>=20	2	(1) core biopsy	wide local excision	(1) no	(1) yes	(1) yes	(1) had chemo	(1) stage 1a	(2) adjuvant	mastectomy	(2) luminal b
675	XX	(2) black	(1) never married	unemployed	2	(3) 2nd degree relatives	(1) yes	(1) true	(0) false	(0) false	(1) true	(0) false	(0) false	30.2	(3) home is owned by your parents/relatives/children	(1) yes	(1) yes	(0) no	(1) yes	(0) no	(0) no	(1) yes	(1) yes	(19) grade 12	indirect	Aunt Breast Ca	73.6	156	(1) positive	(2) positive	(1) core biopsy	(1) no	invasive ductal carcinoma	(1) ER+/PR+/HER2-	Ki67<20	2	(1) core biopsy	mastectomy	(1) no	(1) yes	(1) yes	(1) had chemo	(4) stage 2b	(2) adjuvant	mastectomy	(2) luminal b
676	XX	(4) white	(2) married	unemployed	1	(2) 1st degree relatives	(1) yes	(0) false	(0) false	(0) false	(0) false	(0) false	(0) false	22.2	(2) rent your home	(1) yes	(1) yes	(0) no	(1) yes	(1) yes	(0) no	(1) yes	(1) yes	(18) grade 11	indirect	mother 50s	65	171	(0) negative	(1) negative	(1) core biopsy	(1) no	invasive ductal carcinoma	(1) ER+/PR+/HER2-	ki67=>20	2	(1) core biopsy	mastectomy	(2) yes	(0) no	(1) yes	(1) had chemo	(4) stage 2b	(2) adjuvant	mastectomy	(4) triple negative
677	XX	(2) black	(4) widowed	unemployed	7	(1) no	(0) no	(0) false	(0) false	(0) false	(0) false	(0) false	(0) false		(1) own your home	(0) no	(1) yes	(0) no	(0) no	(0) no	(0) no	(1) yes	(1) yes	(16) grade 9	indirect				(0) negative	(1) negative	(1) core biopsy	(1) no	metastatic mammary carcinoma nst of l axillary lymph nodes	(1) ER+/PR+/HER2-	Ki67>=20	3	(1) core biopsy				(0) no	(0) no chemo	(6) stage 3b		ND	(4) triple negative
678	XX	(2) black	(2) married	unemployed	4	(1) no	(0) no	(0) false	(0) false	(0) false	(0) false	(0) false	(0) false	34	(2) rent your home	(0) no	(0) no	(0) no	(0) no	(0) no	(0) no	(1) yes	(1) yes	(13) grade 6	direct		85	158	(0) negative	(1) negative	(1) core biopsy	(1) no	invasive ductal carcinoma	(2) ER+/PR+/HER2+	Ki67>=20	3	(1) core biopsy	mastectomy	(2) yes	(0) no	(1) yes	(1) had chemo	(4) stage 2b	(1) primary/neoadjuvant	mastectomy	(4) triple negative
679	XX	(2) black	(2) married	unemployed	3	(1) no	(0) no	(0) false	(0) false	(0) false	(0) false	(0) false	(0) false	25.6	(1) own your home	(1) yes	(0) no	(0) no	(0) no	(1) yes	(0) no	(1) yes	(1) yes	(16) grade 9	direct		66.4	161	(0) negative	(1) negative	(1) core biopsy	(1) no	invasive ductal carcinoma	(4) triple negative	Ki67>=20	3	(1) core biopsy				(0) no	(1) had chemo	(8) stage 4	(1) primary/neoadjuvant	ND	(1) luminal a
680	XX	(2) black	(4) widowed	(5) employed in the past/no longer employed	2	(1) no	(0) no	(0) false	(0) false	(0) false	(0) false	(0) false	(0) false	29.7	(1) own your home	(0) no	(0) no	(1) yes	(0) no	(0) no	(1) yes	(1) yes	(1) yes	(3) high school(std6 to matric)	indirect		77.1	161	(1) positive	(2) positive	(1) core biopsy	(1) no	invasive ductal carcinoma	(1) ER+/PR+/HER2-	Ki67<20	2	(1) core biopsy	wide local excision	(1) no	(1) yes	(1) yes	(1) had chemo	(1) stage 1a	(2) adjuvant	wide local excision	(2) luminal b
681	XX	(2) black	(4) widowed	unemployed	2	(3) 2nd degree relatives	(1) yes	(0) false	(0) false	(0) false	(0) false	(0) false	(0) false	18.2	(1) own your home	(0) no	(0) no	(0) no	(1) yes	(1) yes	(0) no	(1) yes	(1) yes	(18) grade 11	direct	grandmother	43.1	154	(1) positive	(2) positive	(1) core biopsy	(1) no	invasive ductal ca, nos	(1) ER+/PR+/HER2-	Ki67>=20	3	(1) core biopsy	mastectomy	(2) yes	(0) no	(1) yes	(1) had chemo	(8) stage 4	(1) primary/neoadjuvant	mastectomy	(2) luminal b
682	XX	(2) black	(1) never married	unemployed		(1) no	(0) no	(0) false	(0) false	(0) false	(1) true	(0) false	(0) false	64.3	(3) home is owned by your parents/relatives/children	(1) yes	(1) yes	(1) yes	(1) yes	(1) yes	(1) yes	(1) yes	(1) yes	(5) postgraduate/university	indirect		175	165	(0) negative	(0) not done/unknown	(1) core biopsy		invasive ductal carcinoma of no special type	(1) ER+/PR+/HER2-	Ki67>=20	2	(1) core biopsy				(0) no	(1) had chemo	(8) stage 4	(1) primary/neoadjuvant	ND	(2) luminal b
683	XX	(2) black	(4) widowed	unemployed	5	(2) 1st degree relatives	(1) yes	(0) false	(0) false	(0) false	(0) false	(0) false	(0) false	21.2	(2) rent your home	(0) no	(0) no	(0) no	(0) no	(0) no	(1) yes	(0) no	(1) yes	(3) high school(std6 to matric)	indirect		47.8	150	(1) positive	(2) positive	(1) core biopsy	(1) no	infiltrating duct carcinoma	(1) ER+/PR+/HER2-	Ki67>=20	3	(1) core biopsy				(0) no	(0) no chemo	(5) stage 3a		ND	(2) luminal b
684	XX	(2) black	(2) married	(6) retired	4	(1) no	(0) no	(1) true	(0) false	(0) false	(1) true	(0) false	(0) false	42.7	(1) own your home	(1) yes	(1) yes	(0) no	(1) yes	(1) yes	(0) no	(1) yes	(1) yes	(3) high school(std6 to matric)	direct		103.9	156	(0) negative	(1) negative	(1) core biopsy	(1) no	invasive ductal carcinoma nst	(4) triple negative	Ki67>=20	3	(1) core biopsy	mastectomy	(2) yes	(0) no	(1) yes	(1) had chemo	(5) stage 3a	(1) primary/neoadjuvant	mastectomy	(3) her_2 enriched
685	XX	(2) black	(2) married	unemployed		(1) no	(0) no	(0) false	(0) false	(0) false	(1) true	(0) false	(0) false	25.1	(3) home is owned by your parents/relatives/children	(1) yes	(0) no	(0) no	(0) no	(0) no	(0) no	(1) yes	(1) yes	(19) grade 12	indirect		58	152	(0) negative	(1) negative	incisional biopsy	(1) no	undifferentiated breast cancer	(1) ER+/PR+/HER2-	Ki67>=20	3	incisional biopsy				(0) no	(1) had chemo	(6) stage 3b	(1) primary/neoadjuvant	ND	(4) triple negative
686	XX	(2) black	(1) never married	(4) employed on temporary basis	1	(1) no	(0) no	(0) false	(0) false	(0) false	(0) false	(0) false	(0) false	39.7	(1) own your home	(0) no	(1) yes	(0) no	(0) no	(0) no	(0) no	(1) yes	(1) yes	(3) high school(std6 to matric)	indirect		103	161	(0) negative	(1) negative	(1) core biopsy	(1) no	invasive mammary carcinoma	(1) ER+/PR+/HER2-	Ki67>=20	2	(1) core biopsy	mastectomy	(1) no	(1) yes	(1) yes	(1) had chemo	(4) stage 2b	(2) adjuvant	mastectomy	(2) luminal b
687	XX	(2) black	(1) never married	unemployed	1	(1) no	(0) no	(0) false	(0) false	(0) false	(0) false	(0) false	(0) false	32.5	(1) own your home	(1) yes	(1) yes	(0) no	(1) yes	(1) yes	(0) no	(1) yes	(1) yes	(3) high school(std6 to matric)	direct		75.2	152	(1) positive	(2) positive	(1) core biopsy	(1) no	invasive ductal carcinoma	(1) ER+/PR+/HER2-	Ki67>=20	3	(1) core biopsy	mastectomy	(2) yes	(0) no	(1) yes	(1) had chemo	(4) stage 2b	(1) primary/neoadjuvant	mastectomy	(2) luminal b
688	XX	(2) black	(2) married	(2) employment fulltime	2			(0) false	(0) false	(0) false	(0) false	(0) false	(0) false	31.6	(1) own your home	(0) no	(0) no	(0) no	(1) yes	(1) yes	(0) no	(1) yes	(1) yes	(19) grade 12	indirect		72	151	(0) negative	(1) negative	wide local excision	(1) no	invasive ductal carcinoma	(3) her_2 enriched	Ki67>=20	3	excision biopsy	mastectomy	(2) yes	(0) no	(1) yes	(1) had chemo	(5) stage 3a	(2) adjuvant	mastectomy	(4) triple negative
689	XX	(2) black	(2) married	unemployed	2	(1) no	(0) no	(0) false	(0) false	(0) false	(0) false	(0) false	(0) false	18.2	(2) rent your home	(0) no	(0) no	(0) no	(0) no	(0) no	(0) no	(1) yes	(1) yes	(4) technical college/professional school	indirect		47.8	162	(0) negative	(1) negative	(1) core biopsy	(1) no	invasive carcinoma nst	(4) triple negative	Ki67>=20	3	(1) core biopsy	mastectomy	(1) no	(1) yes	(1) yes	(1) had chemo	(3) stage 2a	(2) adjuvant	mastectomy	(2) luminal b
690	XX	(2) black	(2) married	(2) employment fulltime	2	(1) no	(0) no	(0) false	(0) false	(0) false	(1) true	(0) false	(0) false	23.5	(1) own your home	(0) no	(1) yes	(0) no	(1) yes	(1) yes	(0) no	(1) yes	(1) yes	(3) high school(std6 to matric)	indirect		76	180	(0) negative	(1) negative	(1) core biopsy	(1) no	invasive ductal carcinoma	(2) ER+/PR+/HER2+	Ki67>=20	3	(1) core biopsy	wide local excision	(1) no	(1) yes	(1) yes	(1) had chemo	(3) stage 2a	(2) adjuvant	wide local excision	(2) luminal b
691	XX	(2) black	(1) never married	(4) employed on temporary basis	2	(1) no	(0) no	(1) true	(0) false	(0) false	(0) false	(0) false	(0) false	37.3	(2) rent your home	(0) no	(0) no	(0) no	(1) yes	(0) no	(0) no	(1) yes	(1) yes	(4) technical college/professional school	direct		85	151	(1) positive	(2) positive	(1) core biopsy	(1) no	invasive mammary cancer	(1) ER+/PR+/HER2-	Ki67>=20	3	(1) core biopsy	mastectomy	(1) no	(1) yes	(1) yes	(0) no chemo	(4) stage 2b		mastectomy	(2) luminal b
692	XX	(2) black	(6) in a relationship	(3) self-employed	1	(1) no	(0) no	(0) false	(0) false	(0) false	(0) false	(0) false	(0) false	23.7	(2) rent your home	(1) yes	(1) yes	(0) no	(1) yes	(1) yes	(0) no	(1) yes	(1) yes	(4) technical college/professional school	indirect		55.5	153	(1) positive	(2) positive	(1) core biopsy	(1) no	invasive carcinoma of no special type	(1) ER+/PR+/HER2-	Ki67>=20	3	(1) core biopsy	mastectomy	(2) yes	(0) no	(1) yes	(1) had chemo	(5) stage 3a	(1) primary/neoadjuvant	mastectomy	(2) luminal b
693	XX	(2) black	(6) in a relationship	(2) employment fulltime	2	(1) no	(0) no	(0) false	(0) false	(0) false	(0) false	(0) false	(0) false	41.9	(2) rent your home	(0) no	(0) no	(0) no	(1) yes	(0) no	(0) no	(1) yes	(1) yes	(19) grade 12	indirect		104.7	158	(0) negative	(1) negative	(1) core biopsy		infiltrating ductal carcinoma	incomplete	incomplete	not done	(1) core biopsy	core biopsy	(1) no		(0) no	(1) had chemo	(6) stage 3b	(1) primary/neoadjuvant	ND	(1) luminal a
694	XX	(2) black	(2) married	unemployed	3	(1) no	(0) no	(0) false	(0) false	(0) false	(0) false	(0) false	(0) false		(1) own your home	(0) no	(0) no	(0) no	(1) yes	(0) no	(0) no	(1) yes	(1) yes	(19) grade 12	indirect				(0) negative	(1) negative	(1) core biopsy	(1) no	invasive carcinoma nst	(1) ER+/PR+/HER2-	Ki67>=20	2	(1) core biopsy	core biopsy	(1) no		(0) no	(1) had chemo	(8) stage 4	(3) metastatic	ND
695	XX	(1) asian	(4) widowed	unemployed		(2) 1st degree relatives	(1) yes	(0) false	(0) false	(0) false	(0) false	(0) false	(0) false	37.3	(1) own your home	(1) yes	(1) yes	(0) no	(1) yes	(1) yes	(0) no	(1) yes	(1) yes	(3) high school(std6 to matric)	direct	mother diagnosed with breast cancer advanced age	95.5	160	(0) negative	(1) negative	(1) core biopsy	(1) no	inflitrating ductal carcinoma	(4) triple negative	Ki67>=20	3	(1) core biopsy				(0) no	(0) no chemo	(8) stage 4		ND	(2) luminal b
696	XX	(2) black	(6) in a relationship	(2) employment fulltime	1	(1) no	(0) no	(0) false	(0) false	(0) false	(0) false	(0) false	(0) false	33.7	(1) own your home	(0) no	(0) no	(0) no	(0) no	(1) yes	(0) no	(1) yes	(1) yes	(5) postgraduate/university	indirect		76.8	151	(0) negative	(1) negative	(1) core biopsy	(1) no	dcis	(1) ER+/PR+/HER2-	ki67<20	2	(1) core biopsy	mastectomy	(1) no	(1) yes	(1) yes	(0) no chemo	(4) stage 2b		mastectomy	(2) luminal b
697	XX	(2) black	(1) never married	unemployed	4	(2) 1st degree relatives	(1) yes	(1) true	(1) true	(0) false	(0) false	(0) false	(0) false	32.9	(1) own your home	(0) no	(1) yes	(0) no	(1) yes	(1) yes	(0) no	(1) yes	(1) yes	(18) grade 11	indirect	Mother died of breast cancer & sister currently on	81.2	157	(1) positive	(2) positive	(1) core biopsy	(1) no	invasive ductal nst	(1) ER+/PR+/HER2-	Ki67<20	2	(1) core biopsy				(0) no	(1) had chemo	(6) stage 3b	(1) primary/neoadjuvant	ND	(1) luminal a
698	XX	(2) black	(1) never married	unemployed	3	(1) no	(0) no	(0) false	(0) false	(0) false	(0) false	(0) false	(0) false	24.9	(3) home is owned by your parents/relatives/children	(1) yes	(1) yes	(0) no	(1) yes	(1) yes	(0) no	(1) yes	(1) yes	(3) high school(std6 to matric)	direct		72.9	171	(0) negative	(2) positive	(1) core biopsy	(1) no	features of invasive breast carcinoma of no special type.	(2) ER+/PR+/HER2+	Ki67>=20	2	(1) core biopsy				(0) no	(1) had chemo	(5) stage 3a	(1) primary/neoadjuvant	ND	(2) luminal b
699	XX	(2) black	(1) never married	(2) employment fulltime	3	(3) 2nd degree relatives	(1) yes	(0) false	(0) false	(0) false	(0) false	(0) false	(0) false	23.7	(3) home is owned by your parents/relatives/children	(0) no	(0) no	(0) no	(1) yes	(0) no	(1) yes	(1) yes	(1) yes	(18) grade 11	indirect	Grandmother. Age unknown	67	168	(0) negative	(1) negative	mastectomy	(1) no	invasive ductal carcinomawith lobular carcinoma-like growth pattern	(1) ER+/PR+/HER2-	Ki67>=20	2	core biopsy	mastectomy	(1) no	(1) yes	(1) yes	(1) had chemo	(1) stage 1a	(2) adjuvant	mastectomy	(2) luminal b
700	XX	(2) black	(1) never married	(4) employed on temporary basis	2	(1) no	(0) no	(0) false	(0) false	(0) false	(0) false	(0) false	(0) false	30.1	(2) rent your home	(0) no	(0) no	(0) no	(1) yes	(0) no	(0) no	(1) yes	(1) yes	(16) grade 9	indirect		77	160	(0) negative	(1) negative	(1) core biopsy	(1) no	invasive breast ca	(1) ER+/PR+/HER2-	Ki67<20	1	(1) core biopsy	mastectomy	(2) yes	(0) no	(1) yes	(1) had chemo	(6) stage 3b	(1) primary/neoadjuvant	mastectomy	(3) her_2 enriched
701	XX	(2) black	(2) married	unemployed	3	(1) no	(0) no	(0) false	(0) false	(0) false	(0) false	(0) false	(0) false	34.5	(2) rent your home	(1) yes	(1) yes	(0) no	(1) yes	(1) yes	(0) no	(1) yes	(1) yes	(19) grade 12	direct		83.9	156	(0) negative	(1) negative	(1) core biopsy	(1) no	invasive ductal carcinoma	(2) ER+/PR+/HER2+	Ki67>=20	2	(1) core biopsy	mastectomy	(2) yes	(0) no	(1) yes	(1) had chemo	(6) stage 3b	(1) primary/neoadjuvant	mastectomy	(1) luminal a
702	XX	(2) black	(2) married	(2) employment fulltime	2	(1) no	(0) no	(0) false	(0) false	(0) false	(0) false	(0) false	(0) false	32.2	(1) own your home	(0) no	(1) yes	(0) no	(1) yes	(0) no	(0) no	(1) yes	(1) yes	(19) grade 12	indirect		86.5	164	(1) positive	(2) positive	(1) core biopsy	(1) no	invasive ductal carcinoma	(3) her_2 enriched		3	(1) core biopsy	mastectomy	(2) yes	(0) no	(1) yes	(1) had chemo	(5) stage 3a	(1) primary/neoadjuvant	mastectomy	(2) luminal b
703	XX	(2) black	(1) never married	unemployed	2			(0) false	(0) false	(0) false	(0) false	(0) false	(0) false	35.3	(1) own your home	(0) no	(0) no	(0) no	(0) no	(0) no	(0) no	(1) yes	(3) i can read a little bit	(12) grade 5	indirect		88	158	(1) positive	(2) positive	incisional biopsy	(1) no	invasive ductal carcinoma	(3) her_2 enriched	ki67=>20	3	incisional biopsy				(0) no	(1) had chemo	(8) stage 4	(3) metastatic	ND	(3) her_2 enriched
704	XX	(2) black	(1) never married	unemployed	2	(1) no	(0) no	(0) false	(0) false	(0) false	(0) false	(0) false	(0) false		(3) home is owned by your parents/relatives/children	(0) no	(0) no	(0) no	(1) yes	(1) yes	(0) no	(1) yes	(1) yes	(18) grade 11	direct				(1) positive	(2) positive	(1) core biopsy	(1) no	metastatic breast adenoca	(1) ER+/PR+/HER2-	Ki67<20	2	(1) core biopsy				(0) no	(0) no chemo	(8) stage 4		ND	(1) luminal a
705	XX	(2) black	(1) never married	(2) employment fulltime	4	(1) no	(0) no	(0) false	(0) false	(0) false	(0) false	(0) false	(0) false	35.8	(1) own your home	(1) yes	(1) yes	(0) no	(1) yes	(1) yes	(0) no	(1) yes	(1) yes	(18) grade 11	indirect		95	163	(1) positive	(2) positive	(1) core biopsy	(1) no	invasive ductal carcinoma	(1) ER+/PR+/HER2-	Ki67>=20	2	(1) core biopsy	wide local excision	(1) no	(1) yes	(1) yes	(1) had chemo	(3) stage 2a	(2) adjuvant	wide local excision	(2) luminal b
706	XX	(2) black	(1) never married	unemployed		(1) no	(0) no	(0) false	(0) false	(0) false	(0) false	(0) false	(0) false	27.9	(1) own your home	(1) yes	(1) yes	(0) no	(1) yes	(1) yes	(0) no	(1) yes	(1) yes	(3) high school(std6 to matric)	indirect		69.7	158	(0) negative	(1) negative	(1) core biopsy	(1) no	invasive carcinoma of no special type (invasive duct carcinoma	(1) ER+/PR+/HER2-	Ki67>=20	2	(1) core biopsy	wide local excision	(1) no	(1) yes	(1) yes	(1) had chemo	(3) stage 2a	(2) adjuvant	wide local excision	(2) luminal b
707	XX	(2) black	(1) never married	unemployed	1	(1) no	(0) no	(0) false	(0) false	(1) true	(1) true	(0) false	(0) false	26.6	(1) own your home	(1) yes	(1) yes	(0) no	(0) no	(0) no	(0) no	(1) yes	(1) yes	(18) grade 11	indirect		65.5	157	(1) positive	(2) positive	(4) mastectomy	(1) no	invasive ductal	(1) ER+/PR+/HER2-	Ki67>=20	2		(4) mastectomy	(1) no	(1) yes	(1) yes	(1) had chemo	(4) stage 2b	(2) adjuvant	mastectomy	(2) luminal b
708	XX	(2) black	(2) married	(4) employed on temporary basis	3	(1) no	(0) no	(1) true	(0) false	(0) false	(1) true	(0) false	(0) false	43.9	(1) own your home	(0) no	(0) no	(0) no	(1) yes	(0) no	(0) no	(1) yes	(1) yes	(19) grade 12	indirect		104	154	(1) positive	(2) positive	(4) mastectomy	(1) no	invasive ductal carcinoma	(1) ER+/PR+/HER2-	Ki67>=20	2	core biopsy	(4) mastectomy	(1) no	(1) yes	(1) yes	(1) had chemo	(1) stage 1a	(2) adjuvant	mastectomy	(2) luminal b
709	XX	(2) black	(2) married	(4) employed on temporary basis	3	(1) no	(0) no	(0) false	(0) false	(0) false	(0) false	(0) false	(0) false	39.9	(2) rent your home	(1) yes	(1) yes	(0) no	(1) yes	(1) yes	(0) no	(1) yes	(1) yes	(5) postgraduate/university	direct		97	156	(1) positive	(2) positive	(1) core biopsy	(1) no	invasive ductal carcinoma of no special type	(1) ER+/PR+/HER2-	Ki67>=20	2	(1) core biopsy	mastectomy	(1) no	(1) yes	(1) yes	(0) no chemo	(3) stage 2a		mastectomy	(2) luminal b
710	XX	(2) black	(1) never married	unemployed	3	(1) no	(0) no	(0) false	(0) false	(0) false	(1) true	(0) false	(0) false	27.8	(2) rent your home	(0) no	(0) no	(0) no	(1) yes	(0) no	(1) yes	(0) no	(1) yes	(19) grade 12	indirect		73	162	(1) positive	(2) positive	(1) core biopsy	(1) no	invasive ductal carcinoma	(1) ER+/PR+/HER2-	Ki67>=20	2	(1) core biopsy	mastectomy	(1) no	(1) yes	(1) yes	(0) no chemo	(4) stage 2b		mastectomy	(2) luminal b
711	XX	(4) white	(6) in a relationship	(3) self-employed	3	(1) no	(0) no	(1) true	(0) false	(0) false	(0) false	(0) false	(0) false	22.2	(1) own your home	(0) no	(1) yes	(1) yes	(0) no	(0) no	(1) yes	(0) no	(1) yes	(18) grade 11	indirect		62.7	168	(0) negative	(1) negative	(1) core biopsy	(1) no	ductal	(1) ER+/PR+/HER2-	Ki67>=20	1	(1) core biopsy	mastectomy	(2) yes	(0) no	(1) yes	(1) had chemo	(3) stage 2a	(1) primary/neoadjuvant	mastectomy	(2) luminal b
712	XX	(4) white	(4) widowed	(6) retired		(2) 1st degree relatives	(1) yes	(1) true	(1) true	(0) false	(1) true	(1) true	(0) false	24.6	(3) home is owned by your parents/relatives/children	(1) yes	(1) yes	(1) yes	(1) yes	(1) yes	(1) yes	(0) no	(1) yes	(18) grade 11	direct	MOTHER 63	58.4	154	(0) negative	(1) negative	(1) core biopsy	(1) no	invasive ductal carcinoma nst	(1) ER+/PR+/HER2-	Ki67<20	2	(1) core biopsy	mastectomy	(1) no	(1) yes	(1) yes	(0) no chemo	(1) stage 1a		mastectomy	(2) luminal b
713	XX	(2) black	(2) married	(2) employment fulltime	4	(1) no	(0) no	(0) false	(0) false	(0) false	(0) false	(0) false	(0) false	33.9	(2) rent your home	(0) no	(0) no	(0) no	(0) no	(0) no	(0) no	(1) yes	(1) yes	(17) grade 10	direct		85.7	159	(1) positive	(2) positive	(1) core biopsy	(1) no	invasive ductal carcinoma of no special type	(1) ER+/PR+/HER2-	Ki67>=20	2	(1) core biopsy	wide local excision	(1) no	(1) yes	(1) yes	(1) had chemo	(3) stage 2a	(2) adjuvant	wide local excision	(2) luminal b
714	XX	(1) asian	(2) married	unemployed	3	(2) 1st degree relatives	(1) yes	(0) false	(0) false	(0) false	(0) false	(0) false	(0) false	26.5	(3) home is owned by your parents/relatives/children	(0) no	(1) yes	(0) no	(0) no	(0) no	(0) no	(1) yes	(1) yes	(17) grade 10	indirect	Mother at 35	67	159	(0) negative	(1) negative	(1) core biopsy	(1) no	invasive ductal carcinoma(nos)	(4) triple negative	Ki67>=20	2	(1) core biopsy	wide local excision	(2) yes	(0) no	(1) yes	(1) had chemo	(4) stage 2b	(1) primary/neoadjuvant	wide local excision	(4) triple negative
715	XX	(2) black	(4) widowed	(2) employment fulltime	2	(1) no	(0) no	(1) true	(0) false	(0) false	(0) false	(0) false	(0) false	38.4	(1) own your home	(1) yes	(1) yes	(0) no	(1) yes	(1) yes	(0) no	(1) yes	(1) yes	(4) technical college/professional school	direct		86.3	150	(0) negative	(1) negative	(4) mastectomy	(1) no	invasive ductal carcinoma	(1) ER+/PR+/HER2-	Ki67>=20	3	core biopsy	(4) mastectomy	(1) no	(1) yes	(1) yes	(1) had chemo	(3) stage 2a	(2) adjuvant	mastectomy	(2) luminal b
716	XX	(4) white	(2) married	(2) employment fulltime	1	(3) 2nd degree relatives	(1) yes	(1) true	(1) true	(0) false	(0) false	(0) false	(0) false	23.1	(1) own your home	(1) yes	(1) yes	(1) yes	(1) yes	(1) yes	(0) no	(1) yes	(1) yes	(4) technical college/professional school	indirect	maternal grandmother - breast ca - early 40s	60	161	(0) negative	(1) negative	(1) core biopsy	(1) no	invasive ductal carcinoma	(1) ER+/PR+/HER2-	Ki67>=20	not done	(1) core biopsy				(0) no	(1) had chemo	(8) stage 4	(3) metastatic	ND	(2) luminal b
717	XX	(2) black	(1) never married	unemployed	3	(3) 2nd degree relatives	(1) yes	(0) false	(0) false	(0) false	(0) false	(0) false	(0) false	32.5	(3) home is owned by your parents/relatives/children	(0) no	(0) no	(0) no	(0) no	(0) no	(0) no	(1) yes	(3) i can read a little bit	(16) grade 9	indirect	Maternal aunt in 60s	77	154	(1) positive	(2) positive	(1) core biopsy	(1) no	invasive ductal carcinoma	(1) ER+/PR+/HER2-	Ki67>=20	2	(1) core biopsy				(0) no	(1) had chemo	(8) stage 4	(3) metastatic	ND	(2) luminal b
718	XX	(2) black	(6) in a relationship	unemployed	3			(0) false	(0) false	(0) false	(0) false	(0) false	(0) false	41.1	(3) home is owned by your parents/relatives/children	(1) yes	(1) yes	(1) yes	(0) no	(1) yes	(0) no	(1) yes	(1) yes	(19) grade 12	direct		100	156	(0) negative	(1) negative	(1) core biopsy		invasive carcinoma of no special type	(1) ER+/PR+/HER2-	Ki67>=20	2	(1) core biopsy	mastectomy	(1) no	(1) yes	(1) yes	(1) had chemo	(4) stage 2b	(2) adjuvant	mastectomy	(2) luminal b
719	XX	(4) white	(2) married	unemployed		(1) no	(0) no	(0) false	(0) false	(0) false	(0) false	(0) false	(0) false	24.4	(2) rent your home	(1) yes	(1) yes	(1) yes	(0) no	(1) yes	(0) no	(1) yes	(1) yes	(19) grade 12	direct		58.7	155	(0) negative	(1) negative	(1) core biopsy	(1) no	invasive high-grade carcinoma with squamous differentiation	(1) ER+/PR+/HER2-	Ki67>=20	3	(1) core biopsy	mastectomy	(2) yes	(0) no	(1) yes	(1) had chemo	(5) stage 3a	(1) primary/neoadjuvant	mastectomy	(3) her_2 enriched
720	XX	(1) asian	(4) widowed	(2) employment fulltime	2	(1) no	(0) no	(1) true	(0) false	(0) false	(0) false	(0) false	(0) false	26.8	(1) own your home	(1) yes	(1) yes	(0) no	(1) yes	(1) yes	(0) no	(1) yes	(1) yes	(19) grade 12	indirect		62	152	(0) negative	(1) negative	incisional biopsy	(1) no	invasive ductal carcinoma	(4) triple negative	Ki67>=20	3	incisional biopsy				(0) no	(1) had chemo	(5) stage 3a	(1) primary/neoadjuvant	ND	(4) triple negative
721	XX	(2) black	(2) married	(2) employment fulltime	3	(1) no	(0) no	(0) false	(0) false	(0) false	(0) false	(0) false	(0) false	42.1	(1) own your home	(0) no	(0) no	(0) no	(1) yes	(0) no	(0) no	(1) yes	(1) yes	(17) grade 10	indirect		109	161	(0) negative	(1) negative	(1) core biopsy	(1) no	ductal	(3) her_2 enriched		2	(1) core biopsy	mastectomy	(2) yes	(0) no	(1) yes	(1) had chemo	(6) stage 3b	(1) primary/neoadjuvant	mastectomy	(2) luminal b
722	XX	(2) black	(1) never married	unemployed	1	(1) no	(0) no	(0) false	(0) false	(0) false	(0) false	(0) false	(0) false	29.1	(3) home is owned by your parents/relatives/children	(0) no	(0) no	(0) no	(0) no	(0) no	(0) no	(1) yes	(1) yes	(19) grade 12	direct		82	168	(0) negative	(1) negative	(1) core biopsy	(1) no	invasive breast carcinoma of no special type	(1) ER+/PR+/HER2-	Ki67>=20	2	(1) core biopsy				(0) no	(1) had chemo	(5) stage 3a	(1) primary/neoadjuvant	ND	(2) luminal b
723	XX	(2) black	(2) married	(2) employment fulltime		(1) no	(0) no	(0) false	(0) false	(0) false	(0) false	(0) false	(0) false	36.1	(2) rent your home	(0) no	(0) no	(0) no	(1) yes	(0) no	(0) no	(1) yes	(1) yes	(4) technical college/professional school	direct		82.3	151	(0) negative	(1) negative	wide local excision	(1) no	invasive ductal carcinoma	(2) ER+/PR+/HER2+	Ki67>=20	2	core biopsy	wide local excision	(1) no	(1) yes	(1) yes	(1) had chemo	(3) stage 2a	(2) adjuvant	wide local excision	(2) luminal b
724	XX	(2) black	(4) widowed	unemployed	2	(1) no	(0) no	(0) false	(0) false	(0) false	(0) false	(0) false	(0) false	23.2	(1) own your home	(0) no	(0) no	(0) no	(0) no	(0) no	(1) yes	(0) no	(1) yes	(18) grade 11	direct		57.2	157	(1) positive	(2) positive	(1) core biopsy	(1) no	invasive ductal ca nos	(1) ER+/PR+/HER2-	Ki67>=20	2	(1) core biopsy	wide local excision	(2) yes	(0) no	(1) yes	(1) had chemo	(6) stage 3b	(1) primary/neoadjuvant	wide local excision	(2) luminal b
725	XX	(2) black	(2) married	(2) employment fulltime	2	(1) no	(0) no	(0) false	(0) false	(0) false	(0) false	(0) false	(0) false	33.6	(1) own your home	(1) yes	(1) yes	(1) yes	(1) yes	(1) yes	(0) no	(1) yes	(1) yes	(18) grade 11	direct		78.6	153	(0) negative	(1) negative	(1) core biopsy	(1) no	invasive carcinoma of nst	(1) ER+/PR+/HER2-	Ki67>=20	3	(1) core biopsy	wide local excision	(1) no	(1) yes	(1) yes	(1) had chemo	(3) stage 2a	(2) adjuvant	wide local excision	(4) triple negative
726	XX	(2) black	(1) never married	unemployed	4	(1) no	(0) no	(0) false	(0) false	(1) true	(1) true	(0) false	(0) false	33.4	(1) own your home	(0) no	(0) no	(0) no	(1) yes	(0) no	(0) no	(1) yes	(2) no	(1) informal only	indirect		81.4	156	(0) negative	(1) negative	(1) core biopsy	(1) no	invasive ductal carcinomawith extracellular mucin component	(1) ER+/PR+/HER2-	ki67=>20	2	(1) core biopsy	wide local excision	(1) no	(1) yes	(1) yes	(1) had chemo	(4) stage 2b	(2) adjuvant	wide local excision	(2) luminal b
727	XX	(2) black	(1) never married	unemployed	3	(1) no	(0) no	(0) false	(0) false	(0) false	(0) false	(0) false	(0) false	31	(2) rent your home	(0) no	(0) no	(0) no	(1) yes	(1) yes	(0) no	(1) yes	(1) yes	(19) grade 12	direct		68	148	(1) positive	(2) positive	(1) core biopsy	(1) no	invasive pleomorphic lobular carcinoma	(2) ER+/PR+/HER2+	Ki67>=20	3	(1) core biopsy	mastectomy	(2) yes	(0) no	(1) yes	(1) had chemo	(6) stage 3b	(1) primary/neoadjuvant	mastectomy	(2) luminal b
728	XX	(2) black	(4) widowed	unemployed		(1) no	(0) no	(0) false	(0) false	(0) false	(1) true	(0) false	(0) false		(1) own your home	(1) yes	(1) yes	(0) no	(1) yes	(1) yes	(0) no	(1) yes	(2) no	(12) grade 5	direct				(0) negative	(1) negative	(1) core biopsy	(1) no	invasive ductal carcinoma nst	(1) ER+/PR+/HER2-	ki67<20	3	(1) core biopsy				(0) no	(0) no chemo	(5) stage 3a		ND	(2) luminal b
729	XX	(4) white	(1) never married	(6) retired		(1) no	(0) no	(1) true	(0) false	(0) false	(0) false	(0) false	(0) false	33.9	(2) rent your home	(1) yes	(1) yes	(1) yes	(1) yes	(0) no	(0) no	(1) yes	(1) yes	(19) grade 12	direct		98	170	(0) negative	(1) negative	(1) core biopsy	(1) no	invasive ductal carcinoma nst	(1) ER+/PR+/HER2-	Ki67>=20	3	(1) core biopsy	mastectomy	(1) no	(1) yes	(1) yes	(1) had chemo	(3) stage 2a	(2) adjuvant	mastectomy	(2) luminal b
730	XX	(2) black	(1) never married	(2) employment fulltime	3	(1) no	(0) no	(0) false	(0) false	(0) false	(0) false	(0) false	(0) false	24.9	(2) rent your home	(1) yes	(1) yes	(0) no	(1) yes	(1) yes	(0) no	(1) yes	(1) yes	(5) postgraduate/university	indirect		65.3	162	(0) negative	(1) negative	(1) core biopsy	(1) no	invasive carcinoma of no special type	(2) ER+/PR+/HER2+	Ki67<20	2	(1) core biopsy	mastectomy	(2) yes	(0) no	(1) yes	(1) had chemo	(6) stage 3b	(1) primary/neoadjuvant	mastectomy	(2) luminal b
731	XX	(2) black	(2) married	unemployed	4	(3) 2nd degree relatives	(1) yes	(0) false	(0) false	(0) false	(0) false	(0) false	(0) false	34.5	(1) own your home	(0) no	(0) no	(0) no	(0) no	(0) no	(0) no	(1) yes	(3) i can read a little bit	(1) informal only	indirect	Maternal aunt - 45 yrs	96.2	167	(1) positive	(2) positive	(1) core biopsy	(1) no	invasive ductal carcinoma	(1) ER+/PR+/HER2-	ki67=>20	2	(1) core biopsy	mastectomy	(2) yes	(0) no	(1) yes	(1) had chemo	(6) stage 3b	(1) primary/neoadjuvant	mastectomy	(2) luminal b
732	XX	(2) black	(1) never married	(4) employed on temporary basis	3	(1) no	(0) no	(0) false	(0) false	(0) false	(0) false	(0) false	(0) false	24.4	(2) rent your home	(0) no	(0) no	(0) no	(0) no	(0) no	(0) no	(1) yes	(1) yes	(18) grade 11	indirect		66.5	165	(0) negative	(1) negative	(1) core biopsy		invasive ductal carcinoma	(2) ER+/PR+/HER2+	ki67=>20	3	(1) core biopsy	mastectomy	(2) yes	(0) no	(1) yes	(1) had chemo	(6) stage 3b	(1) primary/neoadjuvant	mastectomy	(2) luminal b
733	XX	(2) black	(2) married	unemployed	4	(1) no	(0) no	(0) false	(0) false	(0) false	(0) false	(0) false	(0) false	26.3	(3) home is owned by your parents/relatives/children	(0) no	(0) no	(1) yes	(1) yes	(1) yes	(0) no	(1) yes	(1) yes	(19) grade 12	direct		65.6	158	(0) negative	(1) negative	(1) core biopsy	(1) no	invasive mammary carcinoma of no special type. there is intermediate grade cribriform duct carcinoma in situ.	(1) ER+/PR+/HER2-	Ki67>=20	2	(1) core biopsy	mastectomy	(1) no	(1) yes	(1) yes	(1) had chemo	(3) stage 2a	(2) adjuvant	mastectomy	(3) her_2 enriched
734	XX	(2) black	(2) married	(2) employment fulltime		(1) no	(0) no	(0) false	(0) false	(0) false	(0) false	(0) false	(0) false	31.8	(2) rent your home	(1) yes	(0) no	(0) no	(1) yes	(0) no	(0) no	(1) yes	(1) yes	(19) grade 12	direct		86.5	165	(0) negative	(2) positive	(1) core biopsy	(1) no	invasive duct carcinoma nst	(2) ER+/PR+/HER2+	Ki67>=20	2	(1) core biopsy	mastectomy	(2) yes	(0) no	(1) yes	(1) had chemo	(7) stage 3c	(1) primary/neoadjuvant	mastectomy	(2) luminal b
735	XX	(4) white	(4) widowed	(6) retired	2	(1) no	(0) no	(0) false	(1) true	(0) false	(0) false	(0) false	(0) false	26.2	(1) own your home	(1) yes	(1) yes	(0) no	(1) yes	(1) yes	(0) no	(1) yes	(1) yes	(3) high school(std6 to matric)	indirect		77.5	172	(0) negative	(1) negative	(1) core biopsy	(1) no	invasive ductal carcinoma nst	(1) ER+/PR+/HER2-	Ki67<20	2	(1) core biopsy	mastectomy	(2) yes	(0) no	(1) yes	(1) had chemo	(6) stage 3b	(1) primary/neoadjuvant	mastectomy	(2) luminal b
736	XX	(2) black	(1) never married	(2) employment fulltime	3	(1) no	(0) no	(0) false	(0) false	(0) false	(0) false	(0) false	(0) false	31.9	(3) home is owned by your parents/relatives/children	(0) no	(0) no	(0) no	(1) yes	(0) no	(0) no	(1) yes	(1) yes	(17) grade 10	indirect		70.8	149	(0) negative	(1) negative	(1) core biopsy	(1) no	invasive carcinoma of no special type	(2) ER+/PR+/HER2+	Ki67>=20	2	(1) core biopsy				(0) no	(1) had chemo	(6) stage 3b	(1) primary/neoadjuvant	ND	(2) luminal b
737	XX	(2) black	(4) widowed	(6) retired	5	(1) no	(0) no	(0) false	(0) false	(0) false	(0) false	(0) false	(0) false	17	(1) own your home	(1) yes	(1) yes	(0) no	(0) no	(0) no	(0) no	(1) yes	(1) yes	(3) high school(std6 to matric)	direct		41.3	156	(1) positive	(2) positive	(1) core biopsy	(1) no	invasive ductal carcinoma	(1) ER+/PR+/HER2-	Ki67>=20	2	(1) core biopsy				(0) no	(1) had chemo	(6) stage 3b	(1) primary/neoadjuvant	ND	(3) her_2 enriched
738	XX	(2) black	(2) married	(2) employment fulltime	2	(1) no	(0) no	(1) true	(0) false	(0) false	(1) true	(0) false	(0) false	41.3	(1) own your home	(1) yes	(1) yes	(1) yes	(1) yes	(1) yes	(0) no	(1) yes	(1) yes	(3) high school(std6 to matric)	indirect		125	174	(0) negative	(1) negative	mastectomy	(1) no	multifocal invasive ductal carcinoma	(3) her_2 enriched	Ki67>=20	3	core biopsy	mastectomy	(1) no	(1) yes	(1) yes	(1) had chemo	(4) stage 2b	(2) adjuvant	mastectomy	(1) luminal a
739	XX	(2) black	(1) never married	unemployed	2	(3) 2nd degree relatives	(1) yes	(0) false	(0) false	(0) false	(0) false	(0) false	(0) false	36.6	(5) live in someone elses home(children, family, friends)	(0) no	(1) yes	(0) no	(0) no	(0) no	(0) no	(1) yes	(1) yes	(17) grade 10	indirect	Aunt in 40s	95	161	(1) positive	(2) positive	(1) core biopsy	(1) no	lobular carcinoma	(2) ER+/PR+/HER2+	Ki67>=20	3	(1) core biopsy	mastectomy	(1) no	(1) yes	(1) yes	(1) had chemo	(5) stage 3a	(2) adjuvant	mastectomy	(2) luminal b
740	XX	(1) asian	(2) married	unemployed	2	(1) no	(0) no	(0) false	(0) false	(0) false	(0) false	(0) false	(0) false	32.2	(2) rent your home	(1) yes	(1) yes	(0) no	(1) yes	(0) no	(0) no	(1) yes	(1) yes	(17) grade 10	indirect		68.6	146	(0) negative	(1) negative	(1) core biopsy	(1) no	invasive ductal carcinoma	(2) ER+/PR+/HER2+	Ki67>=20	3	(1) core biopsy	mastectomy	(2) yes	(0) no	(1) yes	(1) had chemo	(5) stage 3a	(1) primary/neoadjuvant	mastectomy	(2) luminal b
741	XX	(2) black	(4) widowed	unemployed	4	(1) no	(0) no	(0) false	(0) false	(0) false	(0) false	(0) false	(0) false	33.9	(1) own your home	(0) no	(1) yes	(0) no	(1) yes	(1) yes	(0) no	(1) yes	(1) yes	(3) high school(std6 to matric)	indirect		86.7	160	(0) negative	(0) not done/unknown	(1) core biopsy	(1) no	invasive adenocarcinoma + paget disease	(3) her_2 enriched	Ki67>=20	2	(1) core biopsy	mastectomy	(2) yes	(0) no	(1) yes	(1) had chemo	(7) stage 3c	(1) primary/neoadjuvant	mastectomy	(2) luminal b
742	XX	(1) asian	(2) married	(4) employed on temporary basis	2	(1) no	(0) no	(1) true	(0) false	(0) false	(1) true	(0) false	(0) false	33.1	(3) home is owned by your parents/relatives/children	(1) yes	(1) yes	(0) no	(1) yes	(1) yes	(0) no	(1) yes	(1) yes	(17) grade 10	indirect		89	164	(0) negative	(1) negative	wide local excision	(1) no	invasive ductal carcinoma	(2) ER+/PR+/HER2+	incomplete	3		wide local excision	(1) no	(1) yes	(1) yes	(1) had chemo	(4) stage 2b	(2) adjuvant	wide local excision	(2) luminal b
743	XX	(2) black	(2) married	unemployed	3	(1) no	(0) no	(0) false	(0) false	(0) false	(1) true	(0) false	(0) false	31.8	(1) own your home	(1) yes	(1) yes	(0) no	(1) yes	(1) yes	(0) no	(1) yes	(1) yes	(17) grade 10	direct		72.4	151	(0) negative	(1) negative	(1) core biopsy	(1) no	infiltrating duct carcinoma nst	(1) ER+/PR+/HER2-	Ki67>=20	2	(1) core biopsy	mastectomy	(1) no	(1) yes	(1) yes	(1) had chemo	(3) stage 2a	(2) adjuvant	mastectomy	(2) luminal b
744	XX	(2) black	(1) never married	unemployed	3	(1) no	(0) no	(0) false	(0) false	(0) false	(0) false	(0) false	(0) false	29.5	(3) home is owned by your parents/relatives/children	(0) no	(1) yes	(0) no	(1) yes	(0) no	(0) no	(1) yes	(1) yes	(14) grade 7	indirect		85.2	170	(0) negative	(1) negative	(1) core biopsy	(1) no	invasive ductal carcinoma	(4) triple negative	Ki67>=20	3	(1) core biopsy	wide local excision	(2) yes	(0) no	(1) yes	(1) had chemo	(5) stage 3a	(1) primary/neoadjuvant	wide local excision	(4) triple negative
745	XX	(2) black	(2) married	unemployed	3	(1) no	(0) no	(0) false	(0) false	(0) false	(0) false	(0) false	(0) false	34.4	(1) own your home	(0) no	(0) no	(1) yes	(1) yes	(1) yes	(0) no	(1) yes	(1) yes	(17) grade 10	direct		88	160	(0) negative	(1) negative	(1) core biopsy	(1) no	invasive breast carcinoma of no special type	(4) triple negative	Ki67>=20	2	(1) core biopsy	wide local excision	(1) no	(1) yes	(1) yes	(1) had chemo	(4) stage 2b	(2) adjuvant	wide local excision	(4) triple negative
746	XX	(3) coloured	(3) divorced	(6) retired	8	(1) no	(0) no	(0) false	(1) true	(0) false	(1) true	(1) true	(0) false	26.8	(1) own your home	(1) yes	(1) yes	(0) no	(1) yes	(1) yes	(0) no	(1) yes	(1) yes	(17) grade 10	direct		58	147	(0) negative	(1) negative	(1) core biopsy	(1) no	invasive mucinous (colloid) carcinoma of the breast	(1) ER+/PR+/HER2-	Ki67<20	2	(1) core biopsy	mastectomy	(1) no	(1) yes	(1) yes	(0) no chemo	(1) stage 1a		mastectomy	(4) triple negative
747	XX	(2) black	(4) widowed	unemployed	6	(1) no	(0) no	(0) false	(0) false	(0) false	(1) true	(0) false	(0) false	34.6	(1) own your home	(1) yes	(1) yes	(1) yes	(1) yes	(1) yes	(0) no	(1) yes	(1) yes	(5) postgraduate/university	direct		80	152	(0) negative	(1) negative	(1) core biopsy	(1) no	invasive mammary carcinoma with medullary features	(1) ER+/PR+/HER2-	Ki67<20	2	(1) core biopsy				(0) no	(0) no chemo	(6) stage 3b		ND	(4) triple negative
748	XX	(2) black	(1) never married	(6) retired	4	(1) no	(0) no	(0) false	(0) false	(0) false	(0) false	(0) false	(0) false	27.1	(2) rent your home	(0) no	(0) no	(0) no	(1) yes	(0) no	(0) no	(1) yes	(1) yes	(3) high school(std6 to matric)	indirect		69.5	160	(1) positive	(2) positive	(1) core biopsy	(1) no	invasive mammary carcinoma of no special type	(4) triple negative	Ki67>=20	3	(1) core biopsy	mastectomy	(2) yes	(0) no	(1) yes	(1) had chemo	(5) stage 3a	(1) primary/neoadjuvant	mastectomy	(2) luminal b
749	XX	(2) black	(2) married	unemployed	2	(1) no	(0) no	(1) true	(0) false	(0) false	(0) false	(0) false	(0) false	31.4	(1) own your home	(1) yes	(1) yes	(1) yes	(1) yes	(1) yes	(0) no	(1) yes	(1) yes	(18) grade 11	indirect		75.4	155	(0) negative	(1) negative	(1) core biopsy	(1) no	invasive ductal carcinoma nst	(2) ER+/PR+/HER2+	Ki67>=20	3	(1) core biopsy	wide local excision	(2) yes	(0) no	(1) yes	(1) had chemo	(5) stage 3a	(1) primary/neoadjuvant	wide local excision	(2) luminal b
750	XX	(2) black	(1) never married	(2) employment fulltime	3	(1) no	(0) no	(0) false	(0) false	(0) false	(0) false	(0) false	(0) false	25.2	(3) home is owned by your parents/relatives/children	(0) no	(1) yes	(0) no	(1) yes	(1) yes	(0) no	(1) yes	(1) yes	(19) grade 12	indirect		68.6	165	(1) positive	(2) positive	(1) core biopsy	(1) no	invasive carcinoma nos	(3) her_2 enriched	Ki67>=20	1	(1) core biopsy	mastectomy	(1) no	(1) yes	(1) yes	(1) had chemo	(3) stage 2a	(2) adjuvant	mastectomy	(2) luminal b
751	XX	(3) coloured	(2) married	unemployed	1	(1) no	(0) no	(1) true	(1) true	(0) false	(0) false	(0) false	(0) false	23.7	(2) rent your home	(1) yes	(1) yes	(0) no	(0) no	(1) yes	(0) no	(1) yes	(1) yes	(18) grade 11	direct		62.9	163	(0) negative	(1) negative	(1) core biopsy	(1) no	invasive ductal carcinoma nst	(4) triple negative	Ki67>=20	3	(1) core biopsy	wide local excision	(1) no	(1) yes	(1) yes	(1) had chemo	(1) stage 1a	(2) adjuvant	wide local excision	(3) her_2 enriched
752	XX	(2) black	(4) widowed	unemployed	2	(1) no	(0) no	(0) false	(0) false	(0) false	(0) false	(0) false	(0) false	44.1	(1) own your home	(1) yes	(1) yes	(1) yes	(1) yes	(1) yes	(0) no	(1) yes	(1) yes	(19) grade 12	indirect		127.5	170	(0) negative	(1) negative	(1) core biopsy	(1) no	invasive ductal carcinoma nst	(1) ER+/PR+/HER2-	Ki67>=20	2	(1) core biopsy	wide local excision	(1) no	(1) yes	(1) yes	(1) had chemo	(3) stage 2a	(2) adjuvant	wide local excision	(1) luminal a
753	XX	(4) white	(2) married	(6) retired	2	(1) no	(0) no	(1) true	(1) true	(0) false	(1) true	(0) false	(0) false	30.1	(5) live in someone elses home(children, family, friends)	(1) yes	(1) yes	(1) yes	(1) yes	(1) yes	(0) no	(1) yes	(1) yes	(19) grade 12	direct		70.4	153	(0) negative	(1) negative	(1) core biopsy	(1) no	invasive ductal carcinoma nst	(1) ER+/PR+/HER2-	Ki67>=20	3	(1) core biopsy	mastectomy	(2) yes	(0) no	(1) yes	(1) had chemo	(5) stage 3a	(1) primary/neoadjuvant	mastectomy	(1) luminal a
754	XX	(2) black	(1) never married	unemployed	2	(1) no	(0) no	(0) false	(0) false	(0) false	(0) false	(0) false	(0) false	23.7	(2) rent your home	(0) no	(0) no	(0) no	(1) yes	(0) no	(0) no	(1) yes	(1) yes	(19) grade 12	indirect		51.9	148	(0) negative	(1) negative	(1) core biopsy	(1) no	invasive adenocarcinoma	(1) ER+/PR+/HER2-	Ki67>=20	2	(1) core biopsy				(0) no	(0) no chemo	(6) stage 3b		ND	(2) luminal b
755	XX	(2) black	(6) in a relationship	(2) employment fulltime	1	(3) 2nd degree relatives	(1) yes	(0) false	(0) false	(0) false	(0) false	(0) false	(0) false	35.7	(5) live in someone elses home(children, family, friends)	(1) yes	(0) no	(0) no	(1) yes	(0) no	(0) no	(1) yes	(1) yes	(16) grade 9	direct	Aunts on both sides of family	88	157	(0) negative	(1) negative	mastectomy	(1) no	invasive ductal carcinomanst	(1) ER+/PR+/HER2-	Ki67>=20	2	core biopsy	mastectomy	(1) no	(1) yes	(1) yes	(1) had chemo	(4) stage 2b	(2) adjuvant	mastectomy	(2) luminal b
756	XX	(2) black	(2) married	unemployed		(2) 1st degree relatives	(1) yes	(0) false	(0) false	(0) false	(0) false	(0) false	(0) false	30.4	(1) own your home	(0) no	(0) no	(0) no	(0) no	(0) no	(0) no	(1) yes	(1) yes	(19) grade 12	indirect	Mother - passed away in her 50s	78.7	161	(1) positive	(2) positive	(1) core biopsy	(1) no	invasive duct carcinoma nst	(2) ER+/PR+/HER2+	ki67<20	3	(1) core biopsy				(0) no	(1) had chemo	(8) stage 4	(3) metastatic	ND	(2) luminal b
757	XX	(2) black	(1) never married	unemployed	1	(1) no	(0) no	(0) false	(0) false	(0) false	(0) false	(0) false	(0) false	26.7	(2) rent your home	(1) yes	(1) yes	(0) no	(1) yes	(1) yes	(0) no	(1) yes	(1) yes	(3) high school(std6 to matric)	direct		64.2	155	(1) positive	(2) positive	(1) core biopsy	(1) no	invasive ductal carcinoma	(2) ER+/PR+/HER2+	Ki67>=20	2	(1) core biopsy	mastectomy	(1) no	(1) yes	(1) yes	(1) had chemo	(3) stage 2a	(2) adjuvant	mastectomy	(4) triple negative
758	XX	(2) black	(4) widowed	unemployed	3	(1) no	(0) no	(0) false	(0) false	(0) false	(0) false	(0) false	(0) false	51.1	(1) own your home	(0) no	(0) no	(0) no	(0) no	(0) no	(1) yes	(0) no	(3) i can read a little bit	(14) grade 7	indirect		115	150	(0) negative	(1) negative	(1) core biopsy	(1) no	invasive ductal carcinoma	(4) triple negative	Ki67<20	3	(1) core biopsy	mastectomy	(2) yes	(0) no	(1) yes	(1) had chemo	(5) stage 3a	(1) primary/neoadjuvant	mastectomy	(2) luminal b
759	XX	(4) white	(2) married	(2) employment fulltime	2	(1) no	(0) no	(1) true	(1) true	(0) false	(0) false	(0) false	(0) false	20.7	(1) own your home	(1) yes	(1) yes	(1) yes	(1) yes	(1) yes	(0) no	(1) yes	(1) yes	(3) high school(std6 to matric)	indirect		55	163	(0) negative	(1) negative	excision biopsy	(1) no	metastatic adenocarcinoma. sebokeng lab	(4) triple negative	Ki67>=20	2	core biopsy				(0) no	(1) had chemo	(8) stage 4	(1) primary/neoadjuvant	ND	(2) luminal b
760	XX	(2) black	(1) never married	(2) employment fulltime	2	(1) no	(0) no	(0) false	(0) false	(0) false	(0) false	(0) false	(0) false	29.1	(2) rent your home	(0) no	(0) no	(0) no	(0) no	(0) no	(1) yes	(0) no	(1) yes	(19) grade 12	direct		70.8	156	(1) positive	(2) positive	(1) core biopsy	(1) no	invasive ductal carcinoma nst	(1) ER+/PR+/HER2-	Ki67>=20	3	(1) core biopsy				(0) no	(1) had chemo	(6) stage 3b	(1) primary/neoadjuvant	ND	(4) triple negative
761	XX	(2) black	(4) widowed	(2) employment fulltime	2	(2) 1st degree relatives	(1) yes	(0) false	(0) false	(0) false	(0) false	(0) false	(0) false	56.2	(3) home is owned by your parents/relatives/children	(0) no	(1) yes	(0) no	(1) yes	(1) yes	(0) no	(1) yes	(1) yes	(4) technical college/professional school	indirect	Father -lung cancer	149.3	163	(0) negative	(0) not done/unknown	(1) core biopsy	(1) no	invasive ductal carcinoma	(2) ER+/PR+/HER2+	Ki67>=20	2	(1) core biopsy				(0) no	(1) had chemo	(8) stage 4	(1) primary/neoadjuvant	ND	(4) triple negative
762	XX	(2) black	(2) married	unemployed	3	(1) no	(0) no	(0) false	(0) false	(0) false	(0) false	(0) false	(0) false	32.3	(1) own your home	(1) yes	(1) yes	(0) no	(1) yes	(0) no	(0) no	(1) yes	(1) yes	(19) grade 12	indirect		87.9	165	(0) negative	(1) negative	(1) core biopsy	(1) no	invasive carcinoma nos	(2) ER+/PR+/HER2+	Ki67>=20	3	(1) core biopsy	wide local excision	(1) no	(1) yes	(1) yes	(1) had chemo	(3) stage 2a	(2) adjuvant	wide local excision	(2) luminal b
763	XX	(2) black	(1) never married	(4) employed on temporary basis	1			(0) false	(0) false	(0) false	(1) true	(0) false	(0) false	37.2	(3) home is owned by your parents/relatives/children	(0) no	(0) no	(0) no	(1) yes	(0) no	(0) no	(1) yes	(3) i can read a little bit	(13) grade 6	indirect		90.5	156	(1) positive	(2) positive	(4) mastectomy	(2) yes	ductal	(1) ER+/PR+/HER2-		1	core biopsy	(4) mastectomy	(2) yes	(0) no	(1) yes	(1) had chemo	(6) stage 3b	(1) primary/neoadjuvant	mastectomy	(2) luminal b
764	XX	(2) black	(1) never married	(2) employment fulltime	2	(1) no	(0) no	(1) true	(0) false	(0) false	(0) false	(0) false	(0) false	35	(3) home is owned by your parents/relatives/children	(1) yes	(1) yes	(1) yes	(0) no	(0) no	(0) no	(1) yes	(1) yes	(3) high school(std6 to matric)	direct		83	154	(0) negative	(1) negative	(1) core biopsy	(1) no	high-grade ductal carcinoma in-situ	(2) ER+/PR+/HER2+	Ki67<20	2	(1) core biopsy	mastectomy	(1) no	(1) yes	(1) yes	(0) no chemo	(1) stage 1a		mastectomy	(2) luminal b
765	XX	(2) black	(4) widowed	unemployed	2	(1) no	(0) no	(0) false	(0) false	(0) false	(0) false	(0) false	(0) false	32.5	(1) own your home	(0) no	(0) no	(0) no	(0) no	(0) no	(0) no	(1) yes	(1) yes	(16) grade 9	indirect		83.3	160	(1) positive	(2) positive	(1) core biopsy	(1) no	invasive ductal carcinoma, nst	(1) ER+/PR+/HER2-	ki67=>20	2	(1) core biopsy	mastectomy	(2) yes	(0) no	(1) yes	(1) had chemo	(3) stage 2a	(1) primary/neoadjuvant	mastectomy	(2) luminal b
766	XX	(2) black	(1) never married	unemployed	1	(1) no	(0) no	(0) false	(0) false	(0) false	(1) true	(0) false	(1) true	22.8	(1) own your home	(1) yes	(1) yes	(0) no	(1) yes	(1) yes	(0) no	(1) yes	(1) yes	(19) grade 12	direct		54.8	155	(1) positive	(2) positive	(1) core biopsy	(1) no	invasive ductal carcinoma	(4) triple negative	Ki67>=20	3	(1) core biopsy	mastectomy	(2) yes	(0) no	(1) yes	(1) had chemo	(6) stage 3b	(1) primary/neoadjuvant	mastectomy	(2) luminal b
767	XX	(1) asian	(2) married	(6) retired		(1) no	(0) no	(0) false	(0) false	(0) false	(0) false	(0) false	(0) false	21.7	(1) own your home	(1) yes	(1) yes	(1) yes	(1) yes	(1) yes	(1) yes	(1) yes	(1) yes	(19) grade 12	direct		53.6	157	(0) negative	(1) negative	(1) core biopsy	(1) no	invasive mammary carcinoma nst	(4) triple negative	Ki67>=20	3	(1) core biopsy	mastectomy	(1) no	(1) yes	(1) yes	(1) had chemo	(3) stage 2a	(2) adjuvant	mastectomy	(4) triple negative
768	XX	(2) black	(3) divorced	(2) employment fulltime		(1) no	(0) no	(0) false	(0) false	(1) true	(0) false	(0) false	(0) false	48.4	(1) own your home	(1) yes	(1) yes	(0) no	(1) yes	(1) yes	(0) no	(1) yes	(1) yes	(3) high school(std6 to matric)	direct		128.5	163	(0) negative	(1) negative	(1) core biopsy	(1) no	invasive ductal carcinoma nst	(3) her_2 enriched	Ki67>=20	3	(1) core biopsy				(0) no	(1) had chemo	(6) stage 3b	(1) primary/neoadjuvant	ND	(2) luminal b
769	XX	(2) black	(1) never married	unemployed	3			(1) true	(0) false	(0) false	(1) true	(0) false	(0) false	24.1	(3) home is owned by your parents/relatives/children	(1) yes	(0) no	(0) no	(1) yes	(1) yes	(1) yes	(1) yes	(1) yes	(19) grade 12	direct		68	168	(1) positive	(2) positive	(1) core biopsy		invasive mammary carcinoma	(4) triple negative	Ki67>=20	3	(1) core biopsy				(0) no	(1) had chemo	(6) stage 3b	(1) primary/neoadjuvant	ND	(2) luminal b
770	XX	(2) black	(4) widowed	unemployed	4	(1) no	(0) no	(1) true	(0) false	(0) false	(1) true	(0) false	(0) false	21.2	(1) own your home	(0) no	(1) yes	(0) no	(0) no	(1) yes	(0) no	(1) yes	(1) yes	(3) high school(std6 to matric)	indirect		48.9	152	(1) positive	(2) positive	(1) core biopsy	(1) no	invasive carcinoma nos	(4) triple negative	Ki67>=20	3	(1) core biopsy				(0) no	(1) had chemo	(5) stage 3a	(1) primary/neoadjuvant	ND	(4) triple negative
771	XX	(2) black	(1) never married	unemployed	1	(1) no	(0) no	(0) false	(0) false	(0) false	(1) true	(0) false	(0) false	25.2	(3) home is owned by your parents/relatives/children	(0) no	(0) no	(0) no	(0) no	(0) no	(0) no	(0) no	(3) i can read a little bit	(8) grade 1	indirect		66.2	162	(1) positive	(2) positive	mastectomy	(2) yes	invasive ductal carcinoma	(1) ER+/PR+/HER2-		2	core biopsy	mastectomy	(2) yes	(0) no	(1) yes	(1) had chemo	(4) stage 2b	(1) primary/neoadjuvant	mastectomy	(4) triple negative
772	XX	(2) black	(1) never married	(6) retired	3	(1) no	(0) no	(0) false	(0) false	(0) false	(0) false	(0) false	(0) false	37.7	(1) own your home	(0) no	(1) yes	(0) no	(1) yes	(0) no	(0) no	(1) yes	(1) yes	(14) grade 7	indirect		99	162	(0) negative	(1) negative	(1) core biopsy	(1) no	invasive ductal carcinoma	(1) ER+/PR+/HER2-	Ki67>=20	3	(1) core biopsy	mastectomy	(2) yes	(0) no	(1) yes	(1) had chemo	(6) stage 3b	(1) primary/neoadjuvant	mastectomy	(2) luminal b
773	XX	(2) black	(6) in a relationship	(2) employment fulltime	2	(1) no	(0) no	(0) false	(0) false	(0) false	(0) false	(0) false	(0) false	32.4	(1) own your home	(1) yes	(0) no	(1) yes	(1) yes	(1) yes	(0) no	(1) yes	(1) yes	(3) high school(std6 to matric)	direct		84	161	(1) positive	(2) positive	(4) mastectomy	(1) no	invasive tubular carcinoma	(1) ER+/PR+/HER2-	Ki67>=20	1	core biopsy	(4) mastectomy	(1) no	(1) yes	(1) yes	(1) had chemo	(1) stage 1a	(2) adjuvant	mastectomy	(1) luminal a
774	XX	(2) black	(1) never married	unemployed	4	(1) no	(0) no	(0) false	(0) false	(0) false	(0) false	(0) false	(0) false	23.4	(1) own your home	(0) no	(0) no	(0) no	(1) yes	(0) no	(0) no	(1) yes	(1) yes	(17) grade 10	direct		59.9	160	(1) positive	(2) positive	(1) core biopsy	(1) no	invasive carcinoma nst	(1) ER+/PR+/HER2-	ki67<20	2	(1) core biopsy	mastectomy	(1) no	(1) yes	(1) yes	(1) had chemo	(4) stage 2b	(2) adjuvant	mastectomy	(2) luminal b
775	XX	(2) black	(1) never married	unemployed	1	(1) no	(0) no	(0) false	(0) false	(0) false	(0) false	(0) false	(0) false	15.7	(1) own your home	(0) no	(0) no	(0) no	(0) no	(0) no	(0) no	(0) no	(1) yes	(19) grade 12	indirect		51.4	181	(1) positive	(2) positive	(1) core biopsy	(1) no	invasive ductal carcinoma(nos)	(1) ER+/PR+/HER2-		2	(1) core biopsy	mastectomy	(2) yes	(0) no	(1) yes	(1) had chemo	(6) stage 3b	(1) primary/neoadjuvant	mastectomy	(2) luminal b
776	XX	(1) asian	(2) married	unemployed	3	(1) no	(0) no	(0) false	(0) false	(0) false	(0) false	(0) false	(0) false	27.9	(2) rent your home	(1) yes	(1) yes	(0) no	(1) yes	(1) yes	(0) no	(1) yes	(1) yes	(18) grade 11	indirect		74.2	163	(0) negative	(1) negative	excision biopsy	(1) no	invasive ductal carcinoma	(1) ER+/PR+/HER2-	ki67=>20	2	excision biopsy	mastectomy	(1) no	(1) yes	(1) yes	(1) had chemo	(1) stage 1a	(2) adjuvant	mastectomy	(2) luminal b
777	XX	(2) black	(6) in a relationship	unemployed	2	(1) no	(0) no	(0) false	(0) false	(0) false	(0) false	(0) false	(0) false	37.6	(1) own your home	(0) no	(0) no	(0) no	(0) no	(0) no	(1) yes	(0) no	(1) yes	(18) grade 11	direct		95	159	(1) positive	(2) positive	(1) core biopsy	(1) no	invasive carcinoma nos	(1) ER+/PR+/HER2-	Ki67>=20	2	(1) core biopsy	mastectomy	(1) no	(1) yes	(1) yes	(1) had chemo	(4) stage 2b	(2) adjuvant	mastectomy	(2) luminal b
778	XX	(2) black	(2) married	unemployed	2	(1) no	(0) no	(0) false	(0) false	(0) false	(0) false	(0) false	(0) false	29.9	(2) rent your home	(0) no	(0) no	(1) yes	(1) yes	(0) no	(0) no	(1) yes	(1) yes	(3) high school(std6 to matric)	direct		71.8	155	(1) positive	(2) positive	(1) core biopsy	(1) no	invasive ductal carcinoma nst	(4) triple negative	Ki67>=20	3	(1) core biopsy	wide local excision	(1) no	(1) yes	(1) yes	(1) had chemo	(3) stage 2a	(2) adjuvant	wide local excision	(2) luminal b
779	XX	(4) white	(2) married	(6) retired	2	(1) no	(0) no	(0) false	(0) false	(0) false	(1) true	(0) false	(0) false	41.6	(2) rent your home	(1) yes	(1) yes	(1) yes	(1) yes	(1) yes	(0) no	(1) yes	(1) yes	(19) grade 12	direct		96	152	(0) negative	(1) negative	(1) core biopsy	(1) no	invasive ductal carcinoma nst	(1) ER+/PR+/HER2-	Ki67>=20	3	(1) core biopsy				(0) no	(1) had chemo	(7) stage 3c	(1) primary/neoadjuvant	ND	(4) triple negative
780	XX	(2) black	(1) never married	unemployed	2	(1) no	(0) no	(0) false	(0) false	(0) false	(0) false	(0) false	(0) false	23	(3) home is owned by your parents/relatives/children	(0) no	(0) no	(0) no	(0) no	(0) no	(0) no	(0) no	(2) no	(1) informal only	indirect		61	163	(1) positive	(2) positive	incisional biopsy	(1) no	invasive ductal carcinoma	(2) ER+/PR+/HER2+	ki67=>20	3	incisional biopsy				(0) no	(1) had chemo	(7) stage 3c	(1) primary/neoadjuvant	ND	(2) luminal b
781	XX	(2) black	(2) married	unemployed	4	(1) no	(0) no	(0) false	(0) false	(0) false	(0) false	(0) false	(0) false	37.9	(1) own your home	(1) yes	(1) yes	(1) yes	(1) yes	(1) yes	(0) no	(1) yes	(1) yes	(19) grade 12	direct		92.3	156	(0) negative	(0) not done/unknown	(1) core biopsy	(1) no	invasive mammary carcinoma of no special type	(1) ER+/PR+/HER2-	Ki67>=20	2	(1) core biopsy	mastectomy	(2) yes	(0) no	(1) yes	(1) had chemo	(4) stage 2b	(1) primary/neoadjuvant	mastectomy	(2) luminal b
782	XX	(2) black	(2) married	unemployed	3	(1) no	(0) no	(0) false	(0) false	(0) false	(0) false	(0) false	(0) false	39.8	(2) rent your home	(0) no	(0) no	(0) no	(0) no	(0) no	(0) no	(1) yes	(1) yes	(16) grade 9	indirect		108.4	165	(1) positive	(2) positive	(1) core biopsy	(1) no	ductal	(4) triple negative	Ki67>=20	3	(1) core biopsy	mastectomy	(1) no	(1) yes	(1) yes	(1) had chemo	(4) stage 2b	(2) adjuvant	mastectomy	(4) triple negative
783	XX	(2) black	(1) never married	(2) employment fulltime	3	(1) no	(0) no	(0) false	(0) false	(0) false	(1) true	(0) false	(0) false	43.6	(1) own your home	(0) no	(1) yes	(0) no	(1) yes	(0) no	(0) no	(1) yes	(1) yes	(16) grade 9	indirect		106	156	(0) negative	(1) negative	(1) core biopsy	(1) no	invasive carcinoma of no special type	(1) ER+/PR+/HER2-	Ki67>=20	3	(1) core biopsy	wide local excision	(2) yes	(0) no	(1) yes	(1) had chemo	(5) stage 3a	(1) primary/neoadjuvant	wide local excision	(2) luminal b
784	XX	(4) white	(6) in a relationship	unemployed	4	(2) 1st degree relatives	(1) yes	(1) true	(0) false	(0) false	(0) false	(0) false	(0) false	26.1	(2) rent your home	(1) yes	(1) yes	(1) yes	(1) yes	(1) yes	(0) no	(1) yes	(1) yes	(19) grade 12	indirect	sister - 54	71.8	166	(0) negative	(1) negative	(1) core biopsy	(1) no	invasive ductal carcinoma	(1) ER+/PR+/HER2-	Ki67>=20	3	(1) core biopsy	wide local excision	(2) yes	(0) no	(1) yes	(1) had chemo	(6) stage 3b	(1) primary/neoadjuvant	wide local excision	(2) luminal b
785	XX	(2) black	(2) married	unemployed		(1) no	(0) no	(0) false	(0) false	(0) false	(0) false	(0) false	(0) false	20.1	(1) own your home	(1) yes	(1) yes	(0) no	(1) yes	(1) yes	(0) no	(1) yes	(1) yes	(19) grade 12	indirect		53.4	163	(1) positive	(2) positive	(1) core biopsy	(1) no	high grade dcis	(1) ER+/PR+/HER2-	ki67=>20	3	(1) core biopsy	mastectomy	(1) no	(1) yes	(1) yes	(1) had chemo	(6) stage 3b	(2) adjuvant	mastectomy	(1) luminal a
786	XX	(4) white	(2) married	unemployed	2	(3) 2nd degree relatives	(1) yes	(1) true	(1) true	(0) false	(0) false	(0) false	(0) false	26	(1) own your home	(1) yes	(1) yes	(1) yes	(1) yes	(1) yes	(0) no	(1) yes	(1) yes	(4) technical college/professional school	direct	mat and pat grandmothers , 53y and ?	75	170	(0) negative	(1) negative	(1) core biopsy	(1) no	invasive ductal carcinoma	(4) triple negative	Ki67>=20	3	(1) core biopsy	mastectomy	(1) no	(1) yes	(1) yes	(1) had chemo	(6) stage 3b	(2) adjuvant	mastectomy	(2) luminal b
787	XX	(2) black	(1) never married	(4) employed on temporary basis	1	(1) no	(0) no	(0) false	(0) false	(0) false	(0) false	(0) false	(0) false	36.8	(3) home is owned by your parents/relatives/children	(0) no	(1) yes	(0) no	(1) yes	(0) no	(0) no	(1) yes	(1) yes	(3) high school(std6 to matric)	indirect		99	164	(1) positive	(2) positive	(1) core biopsy	(1) no	ductal	(4) triple negative	Ki67>=20	3	(1) core biopsy	mastectomy	(2) yes	(0) no	(1) yes	(1) had chemo	(5) stage 3a	(1) primary/neoadjuvant	mastectomy	(2) luminal b
788	XX	(2) black	(1) never married	(2) employment fulltime	2	(1) no	(0) no	(0) false	(0) false	(0) false	(0) false	(0) false	(0) false		(3) home is owned by your parents/relatives/children	(0) no	(0) no	(1) yes	(1) yes	(1) yes	(0) no	(1) yes	(1) yes	(19) grade 12	direct				(0) negative	(1) negative	(1) core biopsy	(1) no	invasive ductal ca nos	(1) ER+/PR+/HER2-	Ki67>=20	3	(1) core biopsy	mastectomy	(1) no	(1) yes	(1) yes	(1) had chemo	(4) stage 2b	(2) adjuvant	mastectomy	(2) luminal b
789	XX	(2) black	(1) never married	unemployed	3	(1) no	(0) no	(0) false	(0) false	(0) false	(0) false	(0) false	(0) false	17.3	(1) own your home	(0) no	(0) no	(0) no	(1) yes	(0) no	(0) no	(1) yes	(1) yes	(17) grade 10	indirect		41	154	(1) positive	(2) positive	(1) core biopsy	(1) no	invasive ductal carcinoma	(1) ER+/PR+/HER2-	Ki67<20	2	(1) core biopsy				(0) no	(0) no chemo	(4) stage 2b		ND	(4) triple negative
790	XX	(2) black	(2) married	(2) employment fulltime	3	(1) no	(0) no	(0) false	(0) false	(0) false	(0) false	(0) false	(0) false	24.3	(1) own your home	(0) no	(1) yes	(0) no	(1) yes	(1) yes	(0) no	(1) yes	(1) yes	(19) grade 12	direct		72	172	(0) negative	(1) negative	(1) core biopsy	(1) no	invasive ductal carcinoma	(1) ER+/PR+/HER2-	ki67=>20	3	(1) core biopsy	mastectomy	(2) yes	(0) no	(1) yes	(1) had chemo	(5) stage 3a	(1) primary/neoadjuvant	mastectomy	(4) triple negative
791	XX	(1) asian	(2) married	(2) employment fulltime	1	(1) no	(0) no	(0) false	(0) false	(0) false	(0) false	(0) false	(0) false	27.1	(1) own your home	(1) yes	(1) yes	(0) no	(1) yes	(1) yes	(0) no	(1) yes	(1) yes	(19) grade 12	direct		66	156	(0) negative	(1) negative	(1) core biopsy	(1) no	invasive ductal carcinoma	(1) ER+/PR+/HER2-	Ki67>=20	2	(1) core biopsy	mastectomy	(2) yes	(0) no	(1) yes	(1) had chemo	(8) stage 4	(1) primary/neoadjuvant	mastectomy	(1) luminal a
792	XX	(4) white	(3) divorced	(2) employment fulltime	1	(1) no	(0) no	(1) true	(0) false	(0) false	(1) true	(0) false	(0) false	28.2	(2) rent your home	(1) yes	(1) yes	(1) yes	(1) yes	(1) yes	(0) no	(1) yes	(1) yes	(4) technical college/professional school	direct		79.6	168	(0) negative	(1) negative	(1) core biopsy	(1) no	invasive ductal carcinoma	(4) triple negative	ki67=>20	not done	(1) core biopsy				(0) no	(1) had chemo	(8) stage 4	(3) metastatic	ND	(4) triple negative
793	XX	(2) black	(1) never married	unemployed		(1) no	(0) no	(0) false	(0) false	(0) false	(0) false	(0) false	(0) false		(1) own your home	(0) no	(1) yes	(1) yes	(1) yes	(1) yes	(0) no	(1) yes	(1) yes	(19) grade 12	indirect				(1) positive	(2) positive	(1) core biopsy	(1) no	invasive ductal carcinoma	(1) ER+/PR+/HER2-	ki67=>20	3	(1) core biopsy	wide local excision	(1) no	(1) yes	(1) yes	(1) had chemo	(4) stage 2b	(2) adjuvant	wide local excision	(2) luminal b
794	XX	(2) black	(2) married	unemployed	3	(1) no	(0) no	(0) false	(0) false	(0) false	(0) false	(0) false	(0) false	25.1	(2) rent your home	(1) yes	(1) yes	(0) no	(1) yes	(0) no	(0) no	(1) yes	(1) yes	(14) grade 7	direct		60.2	155	(1) positive	(2) positive	(1) core biopsy	(1) no	invasive ductal carcinoma nst	(1) ER+/PR+/HER2-	Ki67<20	2	(1) core biopsy	wide local excision	(1) no	(1) yes	(1) yes	(0) no chemo	(1) stage 1a		wide local excision	(2) luminal b
795	XX	(2) black	(6) in a relationship	unemployed		(2) 1st degree relatives	(1) yes	(0) false	(0) false	(0) false	(0) false	(0) false	(0) false	29.6	(1) own your home	(0) no	(0) no	(0) no	(0) no	(0) no	(0) no	(1) yes	(1) yes	(18) grade 11	indirect	mother around 40s	58.9	141	(1) positive	(2) positive	(1) core biopsy	(1) no	invasive ductal non specific type	(2) ER+/PR+/HER2+	Ki67>=20	2	(1) core biopsy	mastectomy	(2) yes	(0) no	(1) yes	(1) had chemo	(5) stage 3a	(1) primary/neoadjuvant	mastectomy	(2) luminal b
796	XX	(2) black	(2) married	(2) employment fulltime	2	(1) no	(0) no	(0) false	(0) false	(0) false	(0) false	(0) false	(0) false	32.7	(1) own your home	(1) yes	(1) yes	(1) yes	(1) yes	(0) no	(0) no	(1) yes	(1) yes	(5) postgraduate/university	indirect		83.6	160	(0) negative	(1) negative	(1) core biopsy	(1) no	invasive ca of no special type	(2) ER+/PR+/HER2+	Ki67>=20	3	(1) core biopsy				(0) no	(1) had chemo	(8) stage 4	(1) primary/neoadjuvant	ND	(2) luminal b
797	XX	(2) black	(1) never married	unemployed		(1) no	(0) no	(0) false	(0) false	(1) true	(0) false	(0) false	(0) false	26.4	(1) own your home	(0) no	(0) no	(0) no	(0) no	(0) no	(1) yes	(0) no	(1) yes	(19) grade 12	indirect		62.5	154	(1) positive	(2) positive	(1) core biopsy	(1) no	invasive duct carcinoma nst	(1) ER+/PR+/HER2-	Ki67>=20	3	(1) core biopsy				(0) no	(1) had chemo	(8) stage 4	(1) primary/neoadjuvant	ND	(4) triple negative
798	XX	(2) black	(6) in a relationship	unemployed	5	(1) no	(0) no	(1) true	(0) false	(0) false	(0) false	(0) false	(0) false	25.3	(1) own your home	(0) no	(0) no	(0) no	(1) yes	(0) no	(0) no	(1) yes	(1) yes	(19) grade 12	direct		60	154	(1) positive	(2) positive	(1) core biopsy	(1) no	invasive duct carcinoma nos	(4) triple negative	Ki67>=20	3	(1) core biopsy				(0) no	(1) had chemo	(6) stage 3b	(1) primary/neoadjuvant	ND	(2) luminal b
799	XX	(2) black	(2) married	(4) employed on temporary basis	2	(1) no	(0) no	(0) false	(0) false	(0) false	(0) false	(0) false	(0) false	33.9	(2) rent your home	(0) no	(0) no	(0) no	(1) yes	(1) yes	(0) no	(1) yes	(1) yes	(19) grade 12	indirect		82.5	156	(1) positive	(2) positive	incisional biopsy	(1) no	invasive carcinoma nos	(1) ER+/PR+/HER2-	ki67<20	2	incisional biopsy				(0) no	(0) no chemo	(8) stage 4	(1) primary/neoadjuvant	ND	(2) luminal b
800	XX	(2) black	(3) divorced	unemployed	4	(1) no	(0) no	(0) false	(0) false	(0) false	(0) false	(0) false	(0) false	25.3	(3) home is owned by your parents/relatives/children	(1) yes	(0) no	(0) no	(1) yes	(0) no	(0) no	(1) yes	(1) yes	(19) grade 12	indirect		60	154	(0) negative	(1) negative	(1) core biopsy		invasive ductal carcinoma	(4) triple negative	Ki67>=20	3	(1) core biopsy	core biopsy	(1) no		(0) no	(1) had chemo	(5) stage 3a	(1) primary/neoadjuvant	ND	(4) triple negative
801	XX	(2) black	(2) married	unemployed	1	(2) 1st degree relatives	(1) yes	(0) false	(0) false	(0) false	(0) false	(0) false	(0) false	28.6	(1) own your home	(1) yes	(0) no	(1) yes	(1) yes	(1) yes	(0) no	(1) yes	(1) yes	(3) high school(std6 to matric)	direct	mother (breast cancer)	84.7	172	(0) negative	(1) negative	(1) core biopsy	(1) no	invasive breast carcinoma of no special type	(2) ER+/PR+/HER2+	Ki67>=20	3	(1) core biopsy	mastectomy	(2) yes	(0) no	(1) yes	(1) had chemo	(6) stage 3b	(1) primary/neoadjuvant	mastectomy	(2) luminal b
802	XX	(2) black	(4) widowed	unemployed	4	(1) no	(0) no	(0) false	(0) false	(0) false	(0) false	(0) false	(0) false	25.8	(3) home is owned by your parents/relatives/children	(1) yes	(1) yes	(1) yes	(1) yes	(1) yes	(0) no	(1) yes	(1) yes	(3) high school(std6 to matric)	direct		67.7	162	(0) negative	(1) negative	(1) core biopsy	(1) no	ductal carcinoma -infiltrating	(4) triple negative	Ki67>=20	2	(1) core biopsy	mastectomy	(2) yes	(0) no	(1) yes	(1) had chemo	(6) stage 3b	(1) primary/neoadjuvant	mastectomy	(4) triple negative
803	XX	(2) black	(6) in a relationship	(4) employed on temporary basis	2	(1) no	(0) no	(0) false	(0) false	(0) false	(0) false	(0) false	(0) false	42.9	(2) rent your home	(0) no	(0) no	(0) no	(0) no	(0) no	(0) no	(1) yes	(1) yes	(19) grade 12	indirect		96.6	150	(0) negative	(2) positive	(1) core biopsy	(1) no	invasive ductal carcinoma of no special type	(1) ER+/PR+/HER2-	Ki67>=20	3	(1) core biopsy	mastectomy	(2) yes	(0) no	(1) yes	(1) had chemo	(6) stage 3b	(1) primary/neoadjuvant	mastectomy	(2) luminal b
804	XX	(2) black	(2) married	unemployed	4	(1) no	(0) no	(1) true	(0) false	(0) false	(0) false	(0) false	(0) false	27.3	(1) own your home	(0) no	(0) no	(0) no	(0) no	(0) no	(0) no	(1) yes	(1) yes	(17) grade 10	direct		68.9	159	(0) negative	(1) negative	(1) core biopsy	(1) no	invasive mammary carcinoma of no special type. the tumor is not sufficient quantity for a formal bloom and richardson score to be done.	(4) triple negative	Ki67>=20	3	(1) core biopsy	mastectomy	(2) yes	(0) no	(1) yes	(1) had chemo	(4) stage 2b	(1) primary/neoadjuvant	mastectomy	(2) luminal b
805	XX	(3) coloured	(1) never married	(2) employment fulltime	2	(1) no	(0) no	(1) true	(0) false	(0) false	(0) false	(0) false	(0) false	31.5	(2) rent your home	(0) no	(0) no	(0) no	(1) yes	(0) no	(0) no	(1) yes	(1) yes	(18) grade 11	indirect		71.9	151	(1) positive	(2) positive	(1) core biopsy	(1) no	invasive carcinoma nst	(1) ER+/PR+/HER2-	Ki67>=20	2	(1) core biopsy				(0) no	(1) had chemo	(6) stage 3b	(1) primary/neoadjuvant	ND	(2) luminal b
806	XX	(2) black	(2) married	(2) employment fulltime	2	(1) no	(0) no	(0) false	(0) false	(0) false	(0) false	(0) false	(0) false	37.1	(1) own your home	(0) no	(1) yes	(0) no	(0) no	(1) yes	(0) no	(1) yes	(1) yes	(5) postgraduate/university	direct		95	160	(1) positive	(2) positive	(1) core biopsy	(1) no	mucinous	(1) ER+/PR+/HER2-	Ki67<20	2	(1) core biopsy	wide local excision	(1) no	(1) yes	(1) yes	(1) had chemo	(3) stage 2a	(2) adjuvant	wide local excision	(4) triple negative
807	XX	(2) black	(2) married	unemployed	3	(1) no	(0) no	(1) true	(0) false	(0) false	(0) false	(0) false	(0) false	33.7	(1) own your home	(1) yes	(1) yes	(0) no	(1) yes	(1) yes	(0) no	(1) yes	(1) yes	(18) grade 11	indirect		89.5	163	(0) negative	(1) negative	(1) core biopsy	(1) no	invasive ductal nos	(1) ER+/PR+/HER2-	ki67<20	2	(1) core biopsy	mastectomy	(2) yes	(0) no	(1) yes	(0) no chemo	(6) stage 3b		mastectomy	(2) luminal b
808	XX	(2) black	(6) in a relationship	unemployed	2	(1) no	(0) no	(0) false	(0) false	(0) false	(0) false	(0) false	(0) false	43.1	(1) own your home	(1) yes	(1) yes	(0) no	(1) yes	(1) yes	(0) no	(1) yes	(1) yes	(18) grade 11	indirect		94.3	148	(0) negative	(1) negative	(1) core biopsy	(1) no	invasive duct carcinoma, nos	(1) ER+/PR+/HER2-	Ki67>=20	2	(1) core biopsy	mastectomy	(2) yes	(0) no	(1) yes	(1) had chemo	(6) stage 3b	(1) primary/neoadjuvant	mastectomy	(1) luminal a
809	XX	(2) black	(3) divorced	unemployed		(1) no	(0) no	(0) false	(0) false	(0) false	(0) false	(0) false	(0) false	23.8	(2) rent your home	(1) yes	(1) yes	(0) no	(1) yes	(1) yes	(0) no	(1) yes	(1) yes	(4) technical college/professional school	indirect		64	164	(0) negative	(2) positive	(1) core biopsy	(1) no	invasive carcinoma with neuroendocrine features	(1) ER+/PR+/HER2-	Ki67<20	2	(1) core biopsy				(0) no	(1) had chemo	(8) stage 4	(3) metastatic	ND	(1) luminal a
810	XX	(2) black	(1) never married	unemployed	5	(1) no	(0) no	(0) false	(0) false	(0) false	(0) false	(0) false	(0) false	29.2	(2) rent your home	(0) no	(1) yes	(0) no	(0) no	(0) no	(0) no	(1) yes	(1) yes	(14) grade 7	indirect		80.5	166	(0) negative	(1) negative	(1) core biopsy	(1) no	invasive ductal carcinoma	(1) ER+/PR+/HER2-	Ki67>=20	2	(1) core biopsy				(0) no	(1) had chemo	(5) stage 3a	(1) primary/neoadjuvant	ND	(2) luminal b
811	XX	(4) white	(1) never married	unemployed	3	(1) no	(0) no	(1) true	(0) false	(0) false	(0) false	(0) false	(0) false	26.2	(2) rent your home	(1) yes	(1) yes	(0) no	(1) yes	(1) yes	(1) yes	(1) yes	(1) yes	(19) grade 12	direct		72.1	166	(0) negative	(1) negative	(1) core biopsy	(1) no	invasive breast carcinoma nst	(1) ER+/PR+/HER2-	Ki67>=20	3	(1) core biopsy				(0) no	(1) had chemo	(8) stage 4	(1) primary/neoadjuvant	ND	(2) luminal b
[truncated: 2,685 more rows]
